# Supplementary material for: Quantitative Trait Loci and Candidate Genes Associated with Photoperiod Sensitivity in Lettuce (Lactuca spp.)
Source: Theor Appl Genet. 2021 Jul 10;134(10):3473–87. doi: 10.1007/s00122-021-03908-w (PMC8440299; doi:10.1007/s00122-021-03908-w)
Supplement: Supplementary file 4 — Supplementary file4 (XLSX 153 KB) [file 122_2021_3908_MOESM4_ESM.xlsx]

## Sheet: Supplementary Table 1a
Location	QTL	Chr	Closest marker	Interval (cM)	LOD	PVE	Allele*
Holtville	qPPS2.1	2	Lsat_1_v8_lg_2.170155768_170567813	132.0 – 135.0	19.29	27.57	A
	qPPS4.1	4	Lsat_1_v8_lg_4.30509262_31203467	9.4 – 19.3	6.4	10.51	A
	qPPS7.1	7	Lsat_1_v8_lg_7.9399031_10746522	0 – 10.3	5.12	5.71	A
Screenhouse	qPPS1.1	1	Lsat_1_v8_lg_1.50417917_50417917	53.0 – 56.3	13.45	19.18	A
	qPPS2.1	2	Lsat_1_v8_lg_2.174282373_174878703	132.8 – 143.0	5.03	6.99	A
	qPPS4.2	4	Lsat_1_v8_lg_4.123441826_124180065	97.5 – 105.0	4.64	5.57	A
Mean	qPPS1.1	1	Lsat_1_v8_lg_1.50417917_50417917	49.0 – 59.3	6.84	8.76	A
	qPPS2.1	2	Lsat_1_v8_lg_2.170440013_171259000	132.8 – 136.3	14.38	22.06	A
	qPPS4.1	4	Lsat_1_v8_lg_4.30509262_31203467	9.8 – 16.3	5.36	7.72	A
*: The parental allele that increased the trait value

## Sheet: Supplementary Table 1b
Location	QTL	Chr	Closest marker	Interval (cM)	LOD	PVE	Allele*
Holtville	qSFT2.1	2	Lsat_1_v8_lg_2.170155768_170567813	132.8 – 135.8	18.38	26.41	A
	qSFT4.1	4	Lsat_1_v8_lg_4.27710925_27710938	8.1 – 16.3	6.46	7.9	A
	qSFT4.3	4	Lsat_1_v8_lg_4.192761242_193410678	145.5 – 152.8	5.81	9.72	A
Screenhouse	qSFT1.1	1	Lsat_1_v8_lg_1.50417917_50417917	53.7 – 56.0	13.45	18.07	A
	qSFT2.1	2	Lsat_1_v8_lg_2.174282373_174878703	132.8 – 141.0	4.78	6.53	A
	qSFT4.2	4	Lsat_1_v8_lg_4.274877029_2748770291	192.7 – 197.9	5.21	8.59	A
Mean	qSFT1.1	1	Lsat_1_v8_lg_1.50417917_50417917	53.7 – 57.1	7.15	10.97	A
	qSFT2.1	2	Lsat_1_v8_lg_2.170440013_171259000	132.0 – 135.8	10.75	18.32	A
	qSFT4.1	4	Lsat_1_v8_lg_4.30509262_31203467	9.8 – 16.3	4.92	5.53	A
	qSFT4.2	4	Lsat_1_v8_lg_4.274877029_2748770292	191.4 – 200.0	5.15	6.86	A
*: The parental allele that increased the trait value

## Sheet: Supplementary Table 2
QTL	Chromosome	Gene	Arabidopsis Ortholog	Variant	Physical Location (bp)	PI251246	Armenian999	Details
qFLT4.1	4	Lsat_1_v5_gn_4_138841	FLK	nonsynonymous SNV	292238659	C	T	Lsat_1_v5_gn_4_138841.2.path1:Lsat_1_v5_gn_4_138841.2.mrna1:exon3:c.T593C:p.V198A
qFLT4.1	4	Lsat_1_v5_gn_4_138841	FLK	nonsynonymous SNV	292238952	A	G	Lsat_1_v5_gn_4_138841.2.path1:Lsat_1_v5_gn_4_138841.2.mrna1:exon4:c.G790A:p.G264S
qFLT4.1	4	Lsat_1_v5_gn_4_138841	FLK	nonsynonymous SNV	292240234	T	A	Lsat_1_v5_gn_4_138841.2.path1:Lsat_1_v5_gn_4_138841.2.mrna1:exon7:c.A1283T:p.N428I
qFLT4.1	4	Lsat_1_v5_gn_4_138841	FLK	nonframeshift deletion	292240250	CGCCGCCACCAC	-	Lsat_1_v5_gn_4_138841.1.path1:Lsat_1_v5_gn_4_138841.1.mrna1:exon6:c.1095_1106del:p.365_369del
qFLT4.1	4	Lsat_1_v5_gn_4_138841	FLK	synonymous SNV	292240283	A	C	Lsat_1_v5_gn_4_138841.2.path1:Lsat_1_v5_gn_4_138841.2.mrna1:exon7:c.C1332A:p.P444P
qFLT4.1	4	Lsat_1_v5_gn_4_138841	FLK	synonymous SNV	292240322	C	T	Lsat_1_v5_gn_4_138841.1.path1:Lsat_1_v5_gn_4_138841.1.mrna1:exon6:c.C1167T:p.Y389Y
qFLT4.1	4	Lsat_1_v5_gn_4_145080	FDP/BZIP27; FD	nonsynonymous SNV	308688078	G	C	Lsat_1_v5_gn_4_145080.3.path1:Lsat_1_v5_gn_4_145080.3.mrna1:exon1:c.C298G:p.P100A
qFLT4.1	4	Lsat_1_v5_gn_4_145080	FDP/BZIP27; FD	synonymous SNV	308688197	G	A	Lsat_1_v5_gn_4_145080.3.path1:Lsat_1_v5_gn_4_145080.3.mrna1:exon1:c.G417A:p.S139S
qFLT4.1	4	Lsat_1_v5_gn_4_145080	FDP/BZIP27; FD	nonsynonymous SNV	308688339	A	C	Lsat_1_v5_gn_4_145080.3.path1:Lsat_1_v5_gn_4_145080.3.mrna1:exon1:c.C559A:p.P187T
qFLT4.1	4	Lsat_1_v5_gn_4_145080	FDP/BZIP27; FD	synonymous SNV	308688374	G	A	Lsat_1_v5_gn_4_145080.3.path1:Lsat_1_v5_gn_4_145080.3.mrna1:exon1:c.G594A:p.R198R
qFLT4.1	4	Lsat_1_v5_gn_4_145080	FDP/BZIP27; FD	nonframeshift deletion	308689584	-	ACA	Lsat_1_v5_gn_4_145080.3.path1:Lsat_1_v5_gn_4_145080.3.mrna1:exon3:c.726_728del:p.242_243del
qFLT4.1	4	Lsat_1_v5_gn_4_146681	CBP20	nonsynonymous SNV	312566956	T	G	Lsat_1_v5_gn_4_146681.1.path1:Lsat_1_v5_gn_4_146681.1.mrna1:exon1:c.T2G:p.M1R
qFLT4.1	4	Lsat_1_v5_gn_4_146681	CBP20	nonsynonymous SNV	312566962	T	C	Lsat_1_v5_gn_4_146681.1.path1:Lsat_1_v5_gn_4_146681.1.mrna1:exon1:c.T8C:p.L3P
qFLT4.1	4	Lsat_1_v5_gn_4_146681	CBP20	nonsynonymous SNV	312566973	A	G	Lsat_1_v5_gn_4_146681.1.path1:Lsat_1_v5_gn_4_146681.1.mrna1:exon1:c.A19G:p.K7E
qFLT4.1	4	Lsat_1_v5_gn_4_146681	CBP20	nonsynonymous SNV	312567028	C	A	Lsat_1_v5_gn_4_146681.1.path1:Lsat_1_v5_gn_4_146681.1.mrna1:exon1:c.C74A:p.S25Y
qFLT4.1	4	Lsat_1_v5_gn_4_146681	CBP20	nonsynonymous SNV	312567042	G	A	Lsat_1_v5_gn_4_146681.1.path1:Lsat_1_v5_gn_4_146681.1.mrna1:exon1:c.G88A:p.E30K
qFLT4.1	4	Lsat_1_v5_gn_4_146681	CBP20	nonsynonymous SNV	312567069	T	C	Lsat_1_v5_gn_4_146681.1.path1:Lsat_1_v5_gn_4_146681.1.mrna1:exon1:c.C115T:p.R39C
qFLT4.1	4	Lsat_1_v5_gn_4_146681	CBP20	frameshift substitution	312567073	CGGG	TGGGAGAAATC	Lsat_1_v5_gn_4_146681.1.path1:Lsat_1_v5_gn_4_146681.1.mrna1:exon1:c.119_122TGGGAGAAATC
qFLT4.1	4	Lsat_1_v5_gn_4_146681	CBP20	nonsynonymous SNV	312567114	T	A	Lsat_1_v5_gn_4_146681.1.path1:Lsat_1_v5_gn_4_146681.1.mrna1:exon1:c.A160T:p.T54S
qFLT4.1	4	Lsat_1_v5_gn_4_146681	CBP20	nonsynonymous SNV	312567117	A	G	Lsat_1_v5_gn_4_146681.1.path1:Lsat_1_v5_gn_4_146681.1.mrna1:exon1:c.A163G:p.K55E
qFLT4.1	4	Lsat_1_v5_gn_4_146681	CBP20	synonymous SNV	312567134	C	T	Lsat_1_v5_gn_4_146681.1.path1:Lsat_1_v5_gn_4_146681.1.mrna1:exon1:c.C180T:p.F60F
qFLT4.1	4	Lsat_1_v5_gn_4_146681	CBP20	synonymous SNV	312567273	A	G	Lsat_1_v5_gn_4_146681.1.path1:Lsat_1_v5_gn_4_146681.1.mrna1:exon2:c.A225G:p.V75V
qFLT4.1	4	Lsat_1_v5_gn_4_146681	CBP20	nonsynonymous SNV	312567278	A	G	Lsat_1_v5_gn_4_146681.1.path1:Lsat_1_v5_gn_4_146681.1.mrna1:exon2:c.A230G:p.Y77C
qFLT4.1	4	Lsat_1_v5_gn_4_146681	CBP20	synonymous SNV	312567339	G	A	Lsat_1_v5_gn_4_146681.1.path1:Lsat_1_v5_gn_4_146681.1.mrna1:exon2:c.G291A:p.Q97Q
qFLT4.1	4	Lsat_1_v5_gn_4_146681	CBP20	nonsynonymous SNV	312567349	C	G	Lsat_1_v5_gn_4_146681.1.path1:Lsat_1_v5_gn_4_146681.1.mrna1:exon2:c.C301G:p.Q101E
qFLT4.1	4	Lsat_1_v5_gn_4_146681	CBP20	nonsynonymous SNV	312567358	C	T	Lsat_1_v5_gn_4_146681.1.path1:Lsat_1_v5_gn_4_146681.1.mrna1:exon2:c.C310T:p.R104C
qFLT7.3	7	Lsat_1_v5_gn_7_20821	WRKY34/MSP3	nonsynonymous SNV	30831817	A	C	Lsat_1_v5_gn_7_20821.1.path1:Lsat_1_v5_gn_7_20821.1.mrna1:exon1:c.A5C:p.E2A
qFLT7.3	7	Lsat_1_v5_gn_7_20821	WRKY34/MSP3	nonsynonymous SNV	30831928	A	G	Lsat_1_v5_gn_7_20821.1.path1:Lsat_1_v5_gn_7_20821.1.mrna1:exon1:c.G116A:p.R39H
qFLT7.3	7	Lsat_1_v5_gn_7_20821	WRKY34/MSP3	nonsynonymous SNV	30831952	A	G	Lsat_1_v5_gn_7_20821.1.path1:Lsat_1_v5_gn_7_20821.1.mrna1:exon1:c.G140A:p.G47D
qFLT7.3	7	Lsat_1_v5_gn_7_20821	WRKY34/MSP3	nonsynonymous SNV	30831961	A	G	Lsat_1_v5_gn_7_20821.1.path1:Lsat_1_v5_gn_7_20821.1.mrna1:exon1:c.A149G:p.K50R
qFLT7.3	7	Lsat_1_v5_gn_7_20821	WRKY34/MSP3	nonsynonymous SNV	30831996	G	C	Lsat_1_v5_gn_7_20821.1.path1:Lsat_1_v5_gn_7_20821.1.mrna1:exon1:c.G184C:p.V62L
qFLT7.3	7	Lsat_1_v5_gn_7_20821	WRKY34/MSP3	nonsynonymous SNV	30832032	T	C	Lsat_1_v5_gn_7_20821.1.path1:Lsat_1_v5_gn_7_20821.1.mrna1:exon1:c.C220T:p.R74W
qFLT7.3	7	Lsat_1_v5_gn_7_20821	WRKY34/MSP3	nonsynonymous SNV	30832033	G	A	Lsat_1_v5_gn_7_20821.1.path1:Lsat_1_v5_gn_7_20821.1.mrna1:exon1:c.G221A:p.R74Q
qFLT7.3	7	Lsat_1_v5_gn_7_20821	WRKY34/MSP3	nonsynonymous SNV	30832038	G	C	Lsat_1_v5_gn_7_20821.1.path1:Lsat_1_v5_gn_7_20821.1.mrna1:exon1:c.C226G:p.L76V
qFLT7.3	7	Lsat_1_v5_gn_7_20821	WRKY34/MSP3	nonsynonymous SNV	30832063	A	G	Lsat_1_v5_gn_7_20821.1.path1:Lsat_1_v5_gn_7_20821.1.mrna1:exon1:c.G251A:p.S84N
qFLT7.3	7	Lsat_1_v5_gn_7_20821	WRKY34/MSP3	synonymous SNV	30832477	T	C	Lsat_1_v5_gn_7_20821.1.path1:Lsat_1_v5_gn_7_20821.1.mrna1:exon2:c.C354T:p.N118N
qFLT7.3	7	Lsat_1_v5_gn_7_20821	WRKY34/MSP3	nonsynonymous SNV	30832530	G	T	Lsat_1_v5_gn_7_20821.1.path1:Lsat_1_v5_gn_7_20821.1.mrna1:exon2:c.G407T:p.G136V
qFLT7.3	7	Lsat_1_v5_gn_7_20821	WRKY34/MSP3	nonsynonymous SNV	30832581	T	C	Lsat_1_v5_gn_7_20821.1.path1:Lsat_1_v5_gn_7_20821.1.mrna1:exon2:c.T458C:p.M153T
qFLT7.3	7	Lsat_1_v5_gn_7_20821	WRKY34/MSP3	nonsynonymous SNV	30832598	T	C	Lsat_1_v5_gn_7_20821.1.path1:Lsat_1_v5_gn_7_20821.1.mrna1:exon2:c.T475C:p.F159L
qFLT7.3	7	Lsat_1_v5_gn_7_21941	VOZ1	synonymous SNV	32693827	A	T	Lsat_1_v5_gn_7_21941.1.path1:Lsat_1_v5_gn_7_21941.1.mrna1:exon2:c.A237T:p.P79P
qFLT7.3	7	Lsat_1_v5_gn_7_21941	VOZ1	synonymous SNV	32694201	T	A	Lsat_1_v5_gn_7_21941.1.path1:Lsat_1_v5_gn_7_21941.1.mrna1:exon3:c.T525A:p.G175G
qFLT7.3	7	Lsat_1_v5_gn_7_21941	VOZ1	synonymous SNV	32694399	G	A	Lsat_1_v5_gn_7_21941.1.path1:Lsat_1_v5_gn_7_21941.1.mrna1:exon3:c.G723A:p.P241P
qFLT7.3	7	Lsat_1_v5_gn_7_21941	VOZ1	synonymous SNV	32695185	G	A	Lsat_1_v5_gn_7_21941.1.path1:Lsat_1_v5_gn_7_21941.1.mrna1:exon4:c.G915A:p.E305E
qFLT7.3	7	Lsat_1_v5_gn_7_21941	VOZ1	nonsynonymous SNV	32695217	A	T	Lsat_1_v5_gn_7_21941.1.path1:Lsat_1_v5_gn_7_21941.1.mrna1:exon4:c.T947A:p.F316Y
qFLT7.3	7	Lsat_1_v5_gn_7_21941	VOZ1	synonymous SNV	32695356	T	C	Lsat_1_v5_gn_7_21941.1.path1:Lsat_1_v5_gn_7_21941.1.mrna1:exon4:c.T1086C:p.L362L
qFLT7.3	7	Lsat_1_v5_gn_7_21941	VOZ1	synonymous SNV	32695410	C	T	Lsat_1_v5_gn_7_21941.1.path1:Lsat_1_v5_gn_7_21941.1.mrna1:exon4:c.C1140T:p.Y380Y
qFLT7.3	7	Lsat_1_v5_gn_7_21941	VOZ1	nonsynonymous SNV	32695528	G	T	Lsat_1_v5_gn_7_21941.1.path1:Lsat_1_v5_gn_7_21941.1.mrna1:exon4:c.G1258T:p.A420S
qFLT9.3	9	Lsat_1_v5_gn_9_28021	SPL9; SPL15	synonymous SNV	32740446	T	C	Lsat_1_v5_gn_9_28021.1.path1:Lsat_1_v5_gn_9_28021.1.mrna1:exon3:c.G822A:p.Q274Q
qFLT9.3	9	Lsat_1_v5_gn_9_28021	SPL9; SPL15	nonsynonymous SNV	32740469	T	C	Lsat_1_v5_gn_9_28021.1.path1:Lsat_1_v5_gn_9_28021.1.mrna1:exon3:c.G799A:p.E267K
qFLT9.3	9	Lsat_1_v5_gn_9_28021	SPL9; SPL15	synonymous SNV	32740650	G	A	Lsat_1_v5_gn_9_28021.1.path1:Lsat_1_v5_gn_9_28021.1.mrna1:exon3:c.C618T:p.A206A
qFLT9.3	9	Lsat_1_v5_gn_9_28321	FBH3/AKS1/BHLH122; FBH4/AKS3	nonsynonymous SNV	33195958	A	C	Lsat_1_v5_gn_9_28321.1.path1:Lsat_1_v5_gn_9_28321.1.mrna1:exon6:c.T1240G:p.Y414D
qFLT9.3	9	Lsat_1_v5_gn_9_28321	FBH3/AKS1/BHLH122; FBH4/AKS3	nonsynonymous SNV	33196025	C	G	Lsat_1_v5_gn_9_28321.1.path1:Lsat_1_v5_gn_9_28321.1.mrna1:exon6:c.G1173C:p.W391C
qFLT9.3	9	Lsat_1_v5_gn_9_28321	FBH3/AKS1/BHLH122; FBH4/AKS3	synonymous SNV	33196091	A	G	Lsat_1_v5_gn_9_28321.1.path1:Lsat_1_v5_gn_9_28321.1.mrna1:exon6:c.T1107C:p.L369L
qFLT9.3	9	Lsat_1_v5_gn_9_28321	FBH3/AKS1/BHLH122; FBH4/AKS3	nonframeshift insertion	33196127	-	TTT	Lsat_1_v5_gn_9_28321.1.path1:Lsat_1_v5_gn_9_28321.1.mrna1:exon6:c.1070_1071insAAA:p.K357delinsKK
qFLT9.3	9	Lsat_1_v5_gn_9_28321	FBH3/AKS1/BHLH122; FBH4/AKS3	synonymous SNV	33196166	G	A	Lsat_1_v5_gn_9_28321.1.path1:Lsat_1_v5_gn_9_28321.1.mrna1:exon6:c.C1032T:p.Y344Y
qFLT9.3	9	Lsat_1_v5_gn_9_28321	FBH3/AKS1/BHLH122; FBH4/AKS3	synonymous SNV	33196178	C	A	Lsat_1_v5_gn_9_28321.1.path1:Lsat_1_v5_gn_9_28321.1.mrna1:exon6:c.G1020T:p.T340T
qFLT9.3	9	Lsat_1_v5_gn_9_28321	FBH3/AKS1/BHLH122; FBH4/AKS3	synonymous SNV	33203968	C	G	Lsat_1_v5_gn_9_28321.1.path1:Lsat_1_v5_gn_9_28321.1.mrna1:exon5:c.G933C:p.S311S
qFLT9.3	9	Lsat_1_v5_gn_9_28321	FBH3/AKS1/BHLH122; FBH4/AKS3	nonsynonymous SNV	33205351	A	G	Lsat_1_v5_gn_9_28321.1.path1:Lsat_1_v5_gn_9_28321.1.mrna1:exon2:c.T572C:p.L191P
qFLT9.3	9	Lsat_1_v5_gn_9_28321	FBH3/AKS1/BHLH122; FBH4/AKS3	nonsynonymous SNV	33206207	T	C	Lsat_1_v5_gn_9_28321.1.path1:Lsat_1_v5_gn_9_28321.1.mrna1:exon1:c.A300G:p.I100M
qFLT9.3	9	Lsat_1_v5_gn_9_28321	FBH3/AKS1/BHLH122; FBH4/AKS3	nonframeshift substitution	33206290	GAG	AAC	Lsat_1_v5_gn_9_28321.1.path1:Lsat_1_v5_gn_9_28321.1.mrna1:exon1:c.215_217GTT
qFLT9.3	9	Lsat_1_v5_gn_9_28321	FBH3/AKS1/BHLH122; FBH4/AKS3	nonsynonymous SNV	33206301	A	C	Lsat_1_v5_gn_9_28321.1.path1:Lsat_1_v5_gn_9_28321.1.mrna1:exon1:c.T206G:p.L69W
qFLT9.3	9	Lsat_1_v5_gn_9_28321	FBH3/AKS1/BHLH122; FBH4/AKS3	nonframeshift substitution	33206321	CC	AT	Lsat_1_v5_gn_9_28321.1.path1:Lsat_1_v5_gn_9_28321.1.mrna1:exon1:c.185_186AT
qFLT9.3	9	Lsat_1_v5_gn_9_28321	FBH3/AKS1/BHLH122; FBH4/AKS3	nonsynonymous SNV	33206340	T	C	Lsat_1_v5_gn_9_28321.1.path1:Lsat_1_v5_gn_9_28321.1.mrna1:exon1:c.A167G:p.K56R
qFLT9.3	9	Lsat_1_v5_gn_9_28321	FBH3/AKS1/BHLH122; FBH4/AKS3	synonymous SNV	33206354	T	C	Lsat_1_v5_gn_9_28321.1.path1:Lsat_1_v5_gn_9_28321.1.mrna1:exon1:c.A153G:p.E51E
qFLT9.3	9	Lsat_1_v5_gn_9_28321	FBH3/AKS1/BHLH122; FBH4/AKS3	synonymous SNV	33206375	C	T	Lsat_1_v5_gn_9_28321.1.path1:Lsat_1_v5_gn_9_28321.1.mrna1:exon1:c.G132A:p.Q44Q
qFLT9.3	9	Lsat_1_v5_gn_9_28321	FBH3/AKS1/BHLH122; FBH4/AKS3	nonsynonymous SNV	33206400	C	G	Lsat_1_v5_gn_9_28321.1.path1:Lsat_1_v5_gn_9_28321.1.mrna1:exon1:c.G107C:p.G36A
qFLT9.3	9	Lsat_1_v5_gn_9_28321	FBH3/AKS1/BHLH122; FBH4/AKS3	nonsynonymous SNV	33206433	T	C	Lsat_1_v5_gn_9_28321.1.path1:Lsat_1_v5_gn_9_28321.1.mrna1:exon1:c.A74G:p.N25S
qFLT9.3	9	Lsat_1_v5_gn_9_28321	FBH3/AKS1/BHLH122; FBH4/AKS3	stopgain	33206446	G	A	Lsat_1_v5_gn_9_28321.1.path1:Lsat_1_v5_gn_9_28321.1.mrna1:exon1:c.C61T:p.Q21X
qFLT9.3	9	Lsat_1_v5_gn_9_28321	FBH3/AKS1/BHLH122; FBH4/AKS3	nonsynonymous SNV	33206455	A	G	Lsat_1_v5_gn_9_28321.1.path1:Lsat_1_v5_gn_9_28321.1.mrna1:exon1:c.T52C:p.S18P
qFLT9.4	9	Lsat_1_v5_gn_9_118141	MSI1	synonymous SNV	214629269	A	C	Lsat_1_v5_gn_9_118141.1.path1:Lsat_1_v5_gn_9_118141.1.mrna1:exon6:c.T1143G:p.S381S
qFLT9.4	9	Lsat_1_v5_gn_9_118141	MSI1	nonsynonymous SNV	214629658	T	G	Lsat_1_v5_gn_9_118141.1.path1:Lsat_1_v5_gn_9_118141.1.mrna1:exon4:c.A957C:p.Q319H
qPPS1.1	1	Lsat_1_v5_gn_1_40881	GA2ox4	nonsynonymous SNV	50407258	C	T	Lsat_1_v5_gn_1_40881.1.path1:Lsat_1_v5_gn_1_40881.1.mrna1:exon2:c.G583A:p.A195T
qPPS1.1	1	Lsat_1_v5_gn_1_40881	GA2ox4	nonsynonymous SNV	50407335	C	T	Lsat_1_v5_gn_1_40881.1.path1:Lsat_1_v5_gn_1_40881.1.mrna1:exon2:c.G506A:p.S169N
qPPS1.1	1	Lsat_1_v5_gn_1_41100	PHYB; PHYD; PHYE	synonymous SNV	51856574	A	G	Lsat_1_v5_gn_1_41100.1.path1:Lsat_1_v5_gn_1_41100.1.mrna1:exon3:c.T3165C:p.I1055I
qPPS1.1	1	Lsat_1_v5_gn_1_41100	PHYB; PHYD; PHYE	synonymous SNV	51856745	C	T	Lsat_1_v5_gn_1_41100.1.path1:Lsat_1_v5_gn_1_41100.1.mrna1:exon3:c.G2994A:p.P998P
qPPS1.1	1	Lsat_1_v5_gn_1_41100	PHYB; PHYD; PHYE	synonymous SNV	51857090	T	C	Lsat_1_v5_gn_1_41100.1.path1:Lsat_1_v5_gn_1_41100.1.mrna1:exon2:c.A2733G:p.P911P
qPPS1.1	1	Lsat_1_v5_gn_1_41100	PHYB; PHYD; PHYE	synonymous SNV	51857120	T	C	Lsat_1_v5_gn_1_41100.1.path1:Lsat_1_v5_gn_1_41100.1.mrna1:exon2:c.A2703G:p.L901L
qPPS1.1	1	Lsat_1_v5_gn_1_41100	PHYB; PHYD; PHYE	synonymous SNV	51858438	C	T	Lsat_1_v5_gn_1_41100.1.path1:Lsat_1_v5_gn_1_41100.1.mrna1:exon1:c.G2025A:p.E675E
qPPS1.1	1	Lsat_1_v5_gn_1_41100	PHYB; PHYD; PHYE	nonsynonymous SNV	51858943	A	G	Lsat_1_v5_gn_1_41100.1.path1:Lsat_1_v5_gn_1_41100.1.mrna1:exon1:c.T1520C:p.V507A
qPPS1.1	1	Lsat_1_v5_gn_1_41240	WRKY34/MSP3	synonymous SNV	51677362	A	G	Lsat_1_v5_gn_1_41240.1.path1:Lsat_1_v5_gn_1_41240.1.mrna1:exon5:c.T969C:p.C323C
qPPS1.1	1	Lsat_1_v5_gn_1_41240	WRKY34/MSP3	nonsynonymous SNV	51677372	C	A	Lsat_1_v5_gn_1_41240.1.path1:Lsat_1_v5_gn_1_41240.1.mrna1:exon5:c.G959T:p.G320V
qPPS1.1	1	Lsat_1_v5_gn_1_41240	WRKY34/MSP3	nonsynonymous SNV	51677592	G	A	Lsat_1_v5_gn_1_41240.1.path1:Lsat_1_v5_gn_1_41240.1.mrna1:exon4:c.C827T:p.A276V
qPPS1.1	1	Lsat_1_v5_gn_1_41240	WRKY34/MSP3	nonsynonymous SNV	51678749	T	C	Lsat_1_v5_gn_1_41240.2.path1:Lsat_1_v5_gn_1_41240.2.mrna1:exon4:c.G947A:p.C316Y
qPPS1.1	1	Lsat_1_v5_gn_1_41240	WRKY34/MSP3	nonsynonymous SNV	51678767	A	G	Lsat_1_v5_gn_1_41240.2.path1:Lsat_1_v5_gn_1_41240.2.mrna1:exon4:c.C929T:p.P310L
qPPS1.1	1	Lsat_1_v5_gn_1_41240	WRKY34/MSP3	synonymous SNV	51678935	G	A	Lsat_1_v5_gn_1_41240.2.path1:Lsat_1_v5_gn_1_41240.2.mrna1:exon3:c.T909C:p.C303C
qPPS1.1	1	Lsat_1_v5_gn_1_41240	WRKY34/MSP3	stopgain	51678945	T	C	Lsat_1_v5_gn_1_41240.2.path1:Lsat_1_v5_gn_1_41240.2.mrna1:exon3:c.G899A:p.W300X
qPPS1.1	1	Lsat_1_v5_gn_1_41240	WRKY34/MSP3	nonsynonymous SNV	51678961	T	C	Lsat_1_v5_gn_1_41240.2.path1:Lsat_1_v5_gn_1_41240.2.mrna1:exon3:c.G883A:p.E295K
qPPS1.1	1	Lsat_1_v5_gn_1_41240	WRKY34/MSP3	synonymous SNV	51678974	A	G	Lsat_1_v5_gn_1_41240.2.path1:Lsat_1_v5_gn_1_41240.2.mrna1:exon3:c.C870T:p.N290N
qPPS1.1	1	Lsat_1_v5_gn_1_41240	WRKY34/MSP3	nonsynonymous SNV	51679005	T	C	Lsat_1_v5_gn_1_41240.1.path1:Lsat_1_v5_gn_1_41240.1.mrna1:exon3:c.G788A:p.R263K
qPPS1.1	1	Lsat_1_v5_gn_1_41240	WRKY34/MSP3	synonymous SNV	51679046	T	A	Lsat_1_v5_gn_1_41240.1.path1:Lsat_1_v5_gn_1_41240.1.mrna1:exon3:c.T747A:p.S249S
qPPS1.1	1	Lsat_1_v5_gn_1_41240	WRKY34/MSP3	nonsynonymous SNV	51679066	G	C	Lsat_1_v5_gn_1_41240.1.path1:Lsat_1_v5_gn_1_41240.1.mrna1:exon3:c.G727C:p.G243R
qPPS1.1	1	Lsat_1_v5_gn_1_41240	WRKY34/MSP3	nonsynonymous SNV	51679089	A	G	Lsat_1_v5_gn_1_41240.1.path1:Lsat_1_v5_gn_1_41240.1.mrna1:exon3:c.C704T:p.T235I
qPPS1.1	1	Lsat_1_v5_gn_1_41240	WRKY34/MSP3	nonsynonymous SNV	51679653	A	G	Lsat_1_v5_gn_1_41240.1.path1:Lsat_1_v5_gn_1_41240.1.mrna1:exon1:c.C293T:p.P98L
qPPS1.1	1	Lsat_1_v5_gn_1_41240	WRKY34/MSP3	nonframeshift substitution	51679707	CTCGT	TTCGC	Lsat_1_v5_gn_1_41240.2.path1:Lsat_1_v5_gn_1_41240.2.mrna1:exon1:c.235_239GCGAA
qPPS1.1	1	Lsat_1_v5_gn_1_41240	WRKY34/MSP3	nonsynonymous SNV	51679707	T	C	Lsat_1_v5_gn_1_41240.1.path1:Lsat_1_v5_gn_1_41240.1.mrna1:exon1:c.G239A:p.S80N
qPPS1.1	1	Lsat_1_v5_gn_1_41240	WRKY34/MSP3	nonsynonymous SNV	51679744	T	C	Lsat_1_v5_gn_1_41240.1.path1:Lsat_1_v5_gn_1_41240.1.mrna1:exon1:c.G202A:p.A68T
qPPS1.1	1	Lsat_1_v5_gn_1_41240	WRKY34/MSP3	nonsynonymous SNV	51679780	C	T	Lsat_1_v5_gn_1_41240.2.path1:Lsat_1_v5_gn_1_41240.2.mrna1:exon1:c.G166A:p.G56R
qPPS1.1	1	Lsat_1_v5_gn_1_41240	WRKY34/MSP3	nonsynonymous SNV	51679814	G	C	Lsat_1_v5_gn_1_41240.2.path1:Lsat_1_v5_gn_1_41240.2.mrna1:exon1:c.C132G:p.N44K
qPPS1.1	1	Lsat_1_v5_gn_1_41240	WRKY34/MSP3	synonymous SNV	51679829	A	G	Lsat_1_v5_gn_1_41240.1.path1:Lsat_1_v5_gn_1_41240.1.mrna1:exon1:c.C117T:p.P39P
qPPS1.1	1	Lsat_1_v5_gn_1_41240	WRKY34/MSP3	synonymous SNV	51679895	C	T	Lsat_1_v5_gn_1_41240.2.path1:Lsat_1_v5_gn_1_41240.2.mrna1:exon1:c.G51A:p.P17P
qPPS2.1	2	Lsat_1_v5_gn_2_86121	CO	nonsynonymous SNV	178002368	C	A	Lsat_1_v5_gn_2_86121.1.path1:Lsat_1_v5_gn_2_86121.1.mrna1:exon1:c.A64C:p.T22P
qPPS2.1	2	Lsat_1_v5_gn_2_86121	CO	nonsynonymous SNV	178002928	G	T	Lsat_1_v5_gn_2_86121.1.path1:Lsat_1_v5_gn_2_86121.1.mrna1:exon1:c.G624T:p.M208I
qPPS2.1	2	Lsat_1_v5_gn_2_86121	CO	nonsynonymous SNV	178004069	T	C	Lsat_1_v5_gn_2_86121.1.path1:Lsat_1_v5_gn_2_86121.1.mrna1:exon2:c.T877C:p.S293P
qPPS2.1	2	Lsat_1_v5_gn_2_86121	CO	synonymous SNV	178004179	T	C	Lsat_1_v5_gn_2_86121.1.path1:Lsat_1_v5_gn_2_86121.1.mrna1:exon2:c.T987C:p.Y329Y
qPPS2.1	2	Lsat_1_v5_gn_2_88380	CDF3; CDF2	synonymous SNV	180045847	T	C	Lsat_1_v5_gn_2_88380.1.path1:Lsat_1_v5_gn_2_88380.1.mrna1:exon2:c.A1419G:p.S473S
qPPS2.1	2	Lsat_1_v5_gn_2_88380	CDF3; CDF2	synonymous SNV	180046129	A	G	Lsat_1_v5_gn_2_88380.1.path1:Lsat_1_v5_gn_2_88380.1.mrna1:exon2:c.T1137C:p.C379C
qPPS2.1	2	Lsat_1_v5_gn_2_88380	CDF3; CDF2	synonymous SNV	180046162	C	G	Lsat_1_v5_gn_2_88380.1.path1:Lsat_1_v5_gn_2_88380.1.mrna1:exon2:c.G1104C:p.L368L
qPPS2.1	2	Lsat_1_v5_gn_2_88380	CDF3; CDF2	synonymous SNV	180046231	G	C	Lsat_1_v5_gn_2_88380.1.path1:Lsat_1_v5_gn_2_88380.1.mrna1:exon2:c.C1035G:p.G345G
qPPS2.1	2	Lsat_1_v5_gn_2_88380	CDF3; CDF2	synonymous SNV	180046282	G	A	Lsat_1_v5_gn_2_88380.1.path1:Lsat_1_v5_gn_2_88380.1.mrna1:exon2:c.C984T:p.G328G
qPPS2.1	2	Lsat_1_v5_gn_2_88380	CDF3; CDF2	synonymous SNV	180046438	A	T	Lsat_1_v5_gn_2_88380.1.path1:Lsat_1_v5_gn_2_88380.1.mrna1:exon2:c.T828A:p.P276P
qPPS2.1	2	Lsat_1_v5_gn_2_88380	CDF3; CDF2	synonymous SNV	180046483	A	G	Lsat_1_v5_gn_2_88380.1.path1:Lsat_1_v5_gn_2_88380.1.mrna1:exon2:c.T783C:p.R261R
qPPS2.1	2	Lsat_1_v5_gn_2_88380	CDF3; CDF2	synonymous SNV	180046903	A	G	Lsat_1_v5_gn_2_88380.1.path1:Lsat_1_v5_gn_2_88380.1.mrna1:exon2:c.T363C:p.A121A
qPPS2.1	2	Lsat_1_v5_gn_2_88380	CDF3; CDF2	synonymous SNV	180046915	G	A	Lsat_1_v5_gn_2_88380.1.path1:Lsat_1_v5_gn_2_88380.1.mrna1:exon2:c.C351T:p.A117A
qPPS2.1	2	Lsat_1_v5_gn_2_88380	CDF3; CDF2	synonymous SNV	180047017	T	C	Lsat_1_v5_gn_2_88380.1.path1:Lsat_1_v5_gn_2_88380.1.mrna1:exon2:c.A249G:p.E83E
qPPS2.1	2	Lsat_1_v5_gn_2_88380	CDF3; CDF2	nonframeshift deletion	180047821	TCG	-	Lsat_1_v5_gn_2_88380.2.path1:Lsat_1_v5_gn_2_88380.2.mrna1:exon1:c.36_38del:p.12_13del
qPPS2.1	2	Lsat_1_v5_gn_2_88641	SSRP1/HMG/NFD	frameshift substitution	180922565	G	AT	Lsat_1_v5_gn_2_88641.3.path1:Lsat_1_v5_gn_2_88641.3.mrna1:exon1:c.40_41G
qPPS2.1	2	Lsat_1_v5_gn_2_88641	SSRP1/HMG/NFD	stopgain	180922587	G	C	Lsat_1_v5_gn_2_88641.3.path1:Lsat_1_v5_gn_2_88641.3.mrna1:exon1:c.C62G:p.S21X
qPPS2.1	2	Lsat_1_v5_gn_2_88641	SSRP1/HMG/NFD	synonymous SNV	180923632	A	G	Lsat_1_v5_gn_2_88641.1.path1:Lsat_1_v5_gn_2_88641.1.mrna1:exon2:c.G165A:p.K55K
qPPS2.1	2	Lsat_1_v5_gn_2_88641	SSRP1/HMG/NFD	synonymous SNV	180923869	G	A	Lsat_1_v5_gn_2_88641.1.path1:Lsat_1_v5_gn_2_88641.1.mrna1:exon3:c.A297G:p.E99E
qPPS2.1	2	Lsat_1_v5_gn_2_88641	SSRP1/HMG/NFD	synonymous SNV	180924008	C	T	Lsat_1_v5_gn_2_88641.1.path1:Lsat_1_v5_gn_2_88641.1.mrna1:exon4:c.T348C:p.G116G
qPPS2.1	2	Lsat_1_v5_gn_2_88641	SSRP1/HMG/NFD	synonymous SNV	180924271	C	T	Lsat_1_v5_gn_2_88641.1.path1:Lsat_1_v5_gn_2_88641.1.mrna1:exon5:c.T507C:p.S169S
qPPS2.1	2	Lsat_1_v5_gn_2_88641	SSRP1/HMG/NFD	synonymous SNV	180924286	T	C	Lsat_1_v5_gn_2_88641.1.path1:Lsat_1_v5_gn_2_88641.1.mrna1:exon5:c.C522T:p.S174S
qPPS2.1	2	Lsat_1_v5_gn_2_88641	SSRP1/HMG/NFD	nonframeshift substitution	180924319	TCCT	CCCC	Lsat_1_v5_gn_2_88641.1.path1:Lsat_1_v5_gn_2_88641.1.mrna1:exon5:c.555_558TCCT
qPPS2.1	2	Lsat_1_v5_gn_2_88641	SSRP1/HMG/NFD	synonymous SNV	180924676	C	T	Lsat_1_v5_gn_2_88641.1.path1:Lsat_1_v5_gn_2_88641.1.mrna1:exon7:c.C753T:p.R251R
qPPS2.1	2	Lsat_1_v5_gn_2_88641	SSRP1/HMG/NFD	synonymous SNV	180925196	G	A	Lsat_1_v5_gn_2_88641.1.path1:Lsat_1_v5_gn_2_88641.1.mrna1:exon10:c.A987G:p.R329R
qPPS2.1	2	Lsat_1_v5_gn_2_88641	SSRP1/HMG/NFD	synonymous SNV	180925211	G	A	Lsat_1_v5_gn_2_88641.1.path1:Lsat_1_v5_gn_2_88641.1.mrna1:exon10:c.A1002G:p.T334T
qPPS2.1	2	Lsat_1_v5_gn_2_88641	SSRP1/HMG/NFD	synonymous SNV	180925751	T	C	Lsat_1_v5_gn_2_88641.1.path1:Lsat_1_v5_gn_2_88641.1.mrna1:exon12:c.C1392T:p.D464D
qPPS2.1	2	Lsat_1_v5_gn_2_88641	SSRP1/HMG/NFD	nonframeshift insertion	180926065	GCA	-	Lsat_1_v5_gn_2_88641.1.path1:Lsat_1_v5_gn_2_88641.1.mrna1:exon14:c.1547_1548insGCA:p.Q516delinsQQ
qPPS2.1	2	Lsat_1_v5_gn_2_88641	SSRP1/HMG/NFD	synonymous SNV	180926081	G	A	Lsat_1_v5_gn_2_88641.1.path1:Lsat_1_v5_gn_2_88641.1.mrna1:exon14:c.A1563G:p.K521K
qPPS2.1	2	Lsat_1_v5_gn_2_88641	SSRP1/HMG/NFD	synonymous SNV	180926249	T	G	Lsat_1_v5_gn_2_88641.1.path1:Lsat_1_v5_gn_2_88641.1.mrna1:exon14:c.G1731T:p.S577S
qPPS2.1	2	Lsat_1_v5_gn_2_88641	SSRP1/HMG/NFD	synonymous SNV	180926505	C	A	Lsat_1_v5_gn_2_88641.1.path1:Lsat_1_v5_gn_2_88641.1.mrna1:exon15:c.A1896C:p.G632G
qPPS2.1	2	Lsat_1_v5_gn_2_88641	SSRP1/HMG/NFD	nonsynonymous SNV	180926524	A	G	Lsat_1_v5_gn_2_88641.1.path1:Lsat_1_v5_gn_2_88641.1.mrna1:exon15:c.G1915A:p.A639T
qPPS2.1	2	Lsat_1_v5_gn_2_89140	CUL3A	nonsynonymous SNV	180336252	C	A	Lsat_1_v5_gn_2_89140.1.path1:Lsat_1_v5_gn_2_89140.1.mrna1:exon3:c.T2078G:p.V693G
qPPS2.1	2	Lsat_1_v5_gn_2_89140	CUL3A	synonymous SNV	180336494	C	T	Lsat_1_v5_gn_2_89140.2.path1:Lsat_1_v5_gn_2_89140.2.mrna1:exon2:c.G1800A:p.S600S
qPPS2.1	2	Lsat_1_v5_gn_2_89140	CUL3A	synonymous SNV	180336512	C	G	Lsat_1_v5_gn_2_89140.2.path1:Lsat_1_v5_gn_2_89140.2.mrna1:exon2:c.G1782C:p.L594L
qPPS2.1	2	Lsat_1_v5_gn_2_89140	CUL3A	synonymous SNV	180336524	A	G	Lsat_1_v5_gn_2_89140.2.path1:Lsat_1_v5_gn_2_89140.2.mrna1:exon2:c.T1770C:p.P590P
qPPS2.1	2	Lsat_1_v5_gn_2_89140	CUL3A	synonymous SNV	180336677	C	T	Lsat_1_v5_gn_2_89140.2.path1:Lsat_1_v5_gn_2_89140.2.mrna1:exon2:c.G1617A:p.Q539Q
qPPS2.1	2	Lsat_1_v5_gn_2_89140	CUL3A	synonymous SNV	180336734	G	A	Lsat_1_v5_gn_2_89140.2.path1:Lsat_1_v5_gn_2_89140.2.mrna1:exon2:c.C1560T:p.C520C
qPPS2.1	2	Lsat_1_v5_gn_2_89140	CUL3A	synonymous SNV	180336920	A	T	Lsat_1_v5_gn_2_89140.2.path1:Lsat_1_v5_gn_2_89140.2.mrna1:exon2:c.T1374A:p.T458T
qPPS2.1	2	Lsat_1_v5_gn_2_89140	CUL3A	synonymous SNV	180336935	G	A	Lsat_1_v5_gn_2_89140.2.path1:Lsat_1_v5_gn_2_89140.2.mrna1:exon2:c.C1359T:p.C453C
qPPS2.1	2	Lsat_1_v5_gn_2_89140	CUL3A	synonymous SNV	180337037	A	G	Lsat_1_v5_gn_2_89140.2.path1:Lsat_1_v5_gn_2_89140.2.mrna1:exon2:c.T1257C:p.F419F
qPPS2.1	2	Lsat_1_v5_gn_2_89140	CUL3A	synonymous SNV	180337166	G	A	Lsat_1_v5_gn_2_89140.2.path1:Lsat_1_v5_gn_2_89140.2.mrna1:exon2:c.C1128T:p.P376P
qPPS2.1	2	Lsat_1_v5_gn_2_89140	CUL3A	synonymous SNV	180337400	T	C	Lsat_1_v5_gn_2_89140.2.path1:Lsat_1_v5_gn_2_89140.2.mrna1:exon2:c.A894G:p.P298P
qPPS2.1	2	Lsat_1_v5_gn_2_89140	CUL3A	synonymous SNV	180337529	A	G	Lsat_1_v5_gn_2_89140.2.path1:Lsat_1_v5_gn_2_89140.2.mrna1:exon2:c.T765C:p.V255V
qPPS2.1	2	Lsat_1_v5_gn_2_89140	CUL3A	synonymous SNV	180337868	G	A	Lsat_1_v5_gn_2_89140.2.path1:Lsat_1_v5_gn_2_89140.2.mrna1:exon2:c.C426T:p.R142R
qPPS2.1	2	Lsat_1_v5_gn_2_89140	CUL3A	synonymous SNV	180337886	A	G	Lsat_1_v5_gn_2_89140.2.path1:Lsat_1_v5_gn_2_89140.2.mrna1:exon2:c.T408C:p.L136L
qPPS2.1	2	Lsat_1_v5_gn_2_89140	CUL3A	nonframeshift substitution	180337892	ATGG	GTGA	Lsat_1_v5_gn_2_89140.2.path1:Lsat_1_v5_gn_2_89140.2.mrna1:exon2:c.399_402TCAC
qPPS2.1	2	Lsat_1_v5_gn_2_89140	CUL3A	nonframeshift substitution	180337946	TATA	AATG	Lsat_1_v5_gn_2_89140.2.path1:Lsat_1_v5_gn_2_89140.2.mrna1:exon2:c.345_348CATT
qPPS2.1	2	Lsat_1_v5_gn_2_89140	CUL3A	nonframeshift substitution	180338015	TGGGC	AGGAT	Lsat_1_v5_gn_2_89140.2.path1:Lsat_1_v5_gn_2_89140.2.mrna1:exon2:c.275_279ATCCT
qPPS2.1	2	Lsat_1_v5_gn_2_89140	CUL3A	nonframeshift substitution	180338030	GTCAAC	ATCGAG	Lsat_1_v5_gn_2_89140.2.path1:Lsat_1_v5_gn_2_89140.2.mrna1:exon2:c.259_264CTCGAT
qPPS2.1	2	Lsat_1_v5_gn_2_89140	CUL3A	nonsynonymous SNV	180338049	T	C	Lsat_1_v5_gn_2_89140.2.path1:Lsat_1_v5_gn_2_89140.2.mrna1:exon2:c.A245G:p.E82G
qPPS2.1	2	Lsat_1_v5_gn_2_89321	AKIN10/SNRK1.1	synonymous SNV	179261844	G	A	Lsat_1_v5_gn_2_89321.1.path1:Lsat_1_v5_gn_2_89321.1.mrna1:exon2:c.G303A:p.L101L
qPPS2.1	2	Lsat_1_v5_gn_2_89321	AKIN10/SNRK1.1	synonymous SNV	179262029	C	T	Lsat_1_v5_gn_2_89321.1.path1:Lsat_1_v5_gn_2_89321.1.mrna1:exon3:c.C403T:p.L135L
qPPS2.1	2	Lsat_1_v5_gn_2_89321	AKIN10/SNRK1.1	synonymous SNV	179262035	T	C	Lsat_1_v5_gn_2_89321.1.path1:Lsat_1_v5_gn_2_89321.1.mrna1:exon3:c.T409C:p.L137L
qPPS2.1	2	Lsat_1_v5_gn_2_89321	AKIN10/SNRK1.1	synonymous SNV	179262046	G	A	Lsat_1_v5_gn_2_89321.1.path1:Lsat_1_v5_gn_2_89321.1.mrna1:exon3:c.G420A:p.K140K
qPPS2.1	2	Lsat_1_v5_gn_2_89321	AKIN10/SNRK1.1	synonymous SNV	179262139	C	T	Lsat_1_v5_gn_2_89321.1.path1:Lsat_1_v5_gn_2_89321.1.mrna1:exon3:c.C513T:p.A171A
qPPS2.1	2	Lsat_1_v5_gn_2_89321	AKIN10/SNRK1.1	nonframeshift substitution	179262440	CC	AT	Lsat_1_v5_gn_2_89321.1.path1:Lsat_1_v5_gn_2_89321.1.mrna1:exon5:c.666_667AT
qPPS2.1	2	Lsat_1_v5_gn_2_89321	AKIN10/SNRK1.1	synonymous SNV	179262446	G	C	Lsat_1_v5_gn_2_89321.1.path1:Lsat_1_v5_gn_2_89321.1.mrna1:exon5:c.G672C:p.P224P
qPPS2.1	2	Lsat_1_v5_gn_2_89321	AKIN10/SNRK1.1	synonymous SNV	179262455	G	A	Lsat_1_v5_gn_2_89321.1.path1:Lsat_1_v5_gn_2_89321.1.mrna1:exon5:c.G681A:p.L227L
qPPS2.1	2	Lsat_1_v5_gn_2_89321	AKIN10/SNRK1.1	nonframeshift substitution	179262460	CTGGT	TCGGC	Lsat_1_v5_gn_2_89321.1.path1:Lsat_1_v5_gn_2_89321.1.mrna1:exon5:c.686_690TCGGC
qPPS2.1	2	Lsat_1_v5_gn_2_89321	AKIN10/SNRK1.1	synonymous SNV	179262461	T	C	Lsat_1_v5_gn_2_89321.1.path1:Lsat_1_v5_gn_2_89321.1.mrna1:exon5:c.T687C:p.P229P
qPPS2.1	2	Lsat_1_v5_gn_2_89321	AKIN10/SNRK1.1	synonymous SNV	179262542	A	G	Lsat_1_v5_gn_2_89321.1.path1:Lsat_1_v5_gn_2_89321.1.mrna1:exon5:c.A768G:p.P256P
qPPS2.1	2	Lsat_1_v5_gn_2_89321	AKIN10/SNRK1.1	synonymous SNV	179262578	T	C	Lsat_1_v5_gn_2_89321.1.path1:Lsat_1_v5_gn_2_89321.1.mrna1:exon5:c.T804C:p.V268V
qPPS2.1	2	Lsat_1_v5_gn_2_89321	AKIN10/SNRK1.1	synonymous SNV	179262922	G	A	Lsat_1_v5_gn_2_89321.1.path1:Lsat_1_v5_gn_2_89321.1.mrna1:exon7:c.G993A:p.A331A
qPPS2.1	2	Lsat_1_v5_gn_2_89321	AKIN10/SNRK1.1	nonsynonymous SNV	179263028	C	A	Lsat_1_v5_gn_2_89321.1.path1:Lsat_1_v5_gn_2_89321.1.mrna1:exon7:c.C1099A:p.H367N
qPPS2.1	2	Lsat_1_v5_gn_2_89321	AKIN10/SNRK1.1	synonymous SNV	179263163	G	A	Lsat_1_v5_gn_2_89321.1.path1:Lsat_1_v5_gn_2_89321.1.mrna1:exon8:c.G1152A:p.A384A
qPPS2.1	2	Lsat_1_v5_gn_2_89321	AKIN10/SNRK1.1	nonsynonymous SNV	179263288	A	C	Lsat_1_v5_gn_2_89321.1.path1:Lsat_1_v5_gn_2_89321.1.mrna1:exon8:c.A1277C:p.N426T
qPPS2.1	2	Lsat_1_v5_gn_2_89321	AKIN10/SNRK1.1	synonymous SNV	179263298	G	A	Lsat_1_v5_gn_2_89321.1.path1:Lsat_1_v5_gn_2_89321.1.mrna1:exon8:c.G1287A:p.Q429Q
qPPS2.1	2	Lsat_1_v5_gn_2_89321	AKIN10/SNRK1.1	synonymous SNV	179263340	A	T	Lsat_1_v5_gn_2_89321.1.path1:Lsat_1_v5_gn_2_89321.1.mrna1:exon8:c.A1329T:p.V443V
qPPS2.1	2	Lsat_1_v5_gn_2_90281	AP1; FUL/AGL8	synonymous SNV	178683650	A	T	Lsat_1_v5_gn_2_90281.2.path1:Lsat_1_v5_gn_2_90281.2.mrna1:exon2:c.A228T:p.A76A
qPPS2.1	2	Lsat_1_v5_gn_2_90281	AP1; FUL/AGL8	synonymous SNV	178683919	C	T	Lsat_1_v5_gn_2_90281.2.path1:Lsat_1_v5_gn_2_90281.2.mrna1:exon3:c.C288T:p.S96S
qPPS2.1	2	Lsat_1_v5_gn_2_90281	AP1; FUL/AGL8	nonsynonymous SNV	178688740	C	A	Lsat_1_v5_gn_2_90281.2.path1:Lsat_1_v5_gn_2_90281.2.mrna1:exon6:c.C519A:p.H173Q
qPPS2.1	2	Lsat_1_v5_gn_2_90281	AP1; FUL/AGL8	nonsynonymous SNV	178688909	T	C	Lsat_1_v5_gn_2_90281.2.path1:Lsat_1_v5_gn_2_90281.2.mrna1:exon7:c.T620C:p.V207A
qPPS2.1	2	Lsat_1_v5_gn_2_93700	UBP13; UBP12	nonsynonymous SNV	184106807	C	A	Lsat_1_v5_gn_2_93700.2.path1:Lsat_1_v5_gn_2_93700.2.mrna1:exon4:c.C505A:p.P169T
qPPS2.1	2	Lsat_1_v5_gn_2_93700	UBP13; UBP12	nonsynonymous SNV	184106919	T	C	Lsat_1_v5_gn_2_93700.1.path1:Lsat_1_v5_gn_2_93700.1.mrna1:exon2:c.T485C:p.I162T
qPPS2.1	2	Lsat_1_v5_gn_2_93700	UBP13; UBP12	frameshift deletion	184107088	GGATGTGGTGAAGATCATGT	-	Lsat_1_v5_gn_2_93700.2.path1:Lsat_1_v5_gn_2_93700.2.mrna1:exon5:c.753_772del:p.L251fs
qPPS2.1	2	Lsat_1_v5_gn_2_93700	UBP13; UBP12	nonframeshift substitution	184107796	TCAG	ACAA	Lsat_1_v5_gn_2_93700.1.path1:Lsat_1_v5_gn_2_93700.1.mrna1:exon4:c.1106_1109TCAG
qPPS2.1	2	Lsat_1_v5_gn_2_93700	UBP13; UBP12	nonsynonymous SNV	184107799	A	G	Lsat_1_v5_gn_2_93700.2.path1:Lsat_1_v5_gn_2_93700.2.mrna1:exon7:c.A1208G:p.K403R
qPPS2.1	2	Lsat_1_v5_gn_2_93700	UBP13; UBP12	nonframeshift insertion	184107914	-	GTCCGT	Lsat_1_v5_gn_2_93700.2.path1:Lsat_1_v5_gn_2_93700.2.mrna1:exon8:c.1239_1240insGTCCGT:p.G413delinsGVR
qPPS2.1	2	Lsat_1_v5_gn_2_93700	UBP13; UBP12	synonymous SNV	184107926	G	A	Lsat_1_v5_gn_2_93700.1.path1:Lsat_1_v5_gn_2_93700.1.mrna1:exon5:c.A1152G:p.E384E
qPPS2.1	2	Lsat_1_v5_gn_2_93700	UBP13; UBP12	synonymous SNV	184107965	T	C	Lsat_1_v5_gn_2_93700.1.path1:Lsat_1_v5_gn_2_93700.1.mrna1:exon5:c.C1191T:p.H397H
qPPS2.1	2	Lsat_1_v5_gn_2_93700	UBP13; UBP12	synonymous SNV	184107971	T	C	Lsat_1_v5_gn_2_93700.1.path1:Lsat_1_v5_gn_2_93700.1.mrna1:exon5:c.C1197T:p.Y399Y
qPPS2.1	2	Lsat_1_v5_gn_2_93700	UBP13; UBP12	nonframeshift substitution	184107977	TTAT	CTAC	Lsat_1_v5_gn_2_93700.2.path1:Lsat_1_v5_gn_2_93700.2.mrna1:exon8:c.1302_1305CTAC
qPPS2.1	2	Lsat_1_v5_gn_2_93700	UBP13; UBP12	synonymous SNV	184107977	C	T	Lsat_1_v5_gn_2_93700.1.path1:Lsat_1_v5_gn_2_93700.1.mrna1:exon5:c.T1203C:p.P401P
qPPS2.1	2	Lsat_1_v5_gn_2_93700	UBP13; UBP12	nonframeshift substitution	184107998	AGAG	GGAA	Lsat_1_v5_gn_2_93700.2.path1:Lsat_1_v5_gn_2_93700.2.mrna1:exon8:c.1323_1326GGAA
qPPS2.1	2	Lsat_1_v5_gn_2_93700	UBP13; UBP12	synonymous SNV	184107998	G	A	Lsat_1_v5_gn_2_93700.1.path1:Lsat_1_v5_gn_2_93700.1.mrna1:exon5:c.A1224G:p.L408L
qPPS2.1	2	Lsat_1_v5_gn_2_93700	UBP13; UBP12	nonframeshift substitution	184108357	AC	TG	Lsat_1_v5_gn_2_93700.2.path1:Lsat_1_v5_gn_2_93700.2.mrna1:exon10:c.1499_1500TG
qPPS2.1	2	Lsat_1_v5_gn_2_93700	UBP13; UBP12	nonsynonymous SNV	184108473	C	G	Lsat_1_v5_gn_2_93700.1.path1:Lsat_1_v5_gn_2_93700.1.mrna1:exon8:c.G1428C:p.R476S
qPPS2.1	2	Lsat_1_v5_gn_2_93700	UBP13; UBP12	nonsynonymous SNV	184108478	A	T	Lsat_1_v5_gn_2_93700.1.path1:Lsat_1_v5_gn_2_93700.1.mrna1:exon8:c.T1433A:p.F478Y
qPPS2.1	2	Lsat_1_v5_gn_2_93700	UBP13; UBP12	nonframeshift substitution	184108488	CTCTCAAAA	TTCTGGAAC	Lsat_1_v5_gn_2_93700.1.path1:Lsat_1_v5_gn_2_93700.1.mrna1:exon8:c.1443_1451CTCTCAAAA
qPPS2.1	2	Lsat_1_v5_gn_2_93700	UBP13; UBP12	nonsynonymous SNV	184108510	G	A	Lsat_1_v5_gn_2_93700.1.path1:Lsat_1_v5_gn_2_93700.1.mrna1:exon8:c.A1465G:p.I489V
qPPS2.1	2	Lsat_1_v5_gn_2_93700	UBP13; UBP12	nonframeshift substitution	184108662	GCGGC	CAAGT	Lsat_1_v5_gn_2_93700.1.path1:Lsat_1_v5_gn_2_93700.1.mrna1:exon9:c.1539_1543GCGGC
qPPS2.1	2	Lsat_1_v5_gn_2_93700	UBP13; UBP12	nonsynonymous SNV	184108671	T	A	Lsat_1_v5_gn_2_93700.1.path1:Lsat_1_v5_gn_2_93700.1.mrna1:exon9:c.A1548T:p.Q516H
qPPS2.1	2	Lsat_1_v5_gn_2_93700	UBP13; UBP12	synonymous SNV	184108680	G	A	Lsat_1_v5_gn_2_93700.1.path1:Lsat_1_v5_gn_2_93700.1.mrna1:exon9:c.A1557G:p.E519E
qPPS2.1	2	Lsat_1_v5_gn_2_93700	UBP13; UBP12	nonframeshift substitution	184108685	ATC	GTT	Lsat_1_v5_gn_2_93700.1.path1:Lsat_1_v5_gn_2_93700.1.mrna1:exon9:c.1562_1564ATC
qPPS2.1	2	Lsat_1_v5_gn_2_93700	UBP13; UBP12	nonsynonymous SNV	184108703	C	A	Lsat_1_v5_gn_2_93700.1.path1:Lsat_1_v5_gn_2_93700.1.mrna1:exon9:c.A1580C:p.E527A
qPPS2.1	2	Lsat_1_v5_gn_2_93700	UBP13; UBP12	nonframeshift substitution	184108715	TTAAAAC	AGAGAAT	Lsat_1_v5_gn_2_93700.1.path1:Lsat_1_v5_gn_2_93700.1.mrna1:exon9:c.1592_1598TTAAAAC
qPPS2.1	2	Lsat_1_v5_gn_2_93700	UBP13; UBP12	nonframeshift substitution	184108729	GGATG	AGATC	Lsat_1_v5_gn_2_93700.1.path1:Lsat_1_v5_gn_2_93700.1.mrna1:exon9:c.1606_1610GGATG
qPPS2.1	2	Lsat_1_v5_gn_2_93700	UBP13; UBP12	nonsynonymous SNV	184108824	A	G	Lsat_1_v5_gn_2_93700.1.path1:Lsat_1_v5_gn_2_93700.1.mrna1:exon10:c.G1622A:p.R541K
qPPS2.1	2	Lsat_1_v5_gn_2_93700	UBP13; UBP12	synonymous SNV	184108837	A	T	Lsat_1_v5_gn_2_93700.1.path1:Lsat_1_v5_gn_2_93700.1.mrna1:exon10:c.T1635A:p.I545I
qPPS2.1	2	Lsat_1_v5_gn_2_93700	UBP13; UBP12	frameshift deletion	184109020	TAATGAG	-	Lsat_1_v5_gn_2_93700.1.path1:Lsat_1_v5_gn_2_93700.1.mrna1:exon11:c.1746_1752del:p.P582fs
qPPS2.1	2	Lsat_1_v5_gn_2_93700	UBP13; UBP12	synonymous SNV	184109146	T	C	Lsat_1_v5_gn_2_93700.2.path1:Lsat_1_v5_gn_2_93700.2.mrna1:exon15:c.T1858C:p.L620L
qPPS2.1	2	Lsat_1_v5_gn_2_93700	UBP13; UBP12	nonframeshift substitution	184109181	CAAGA	TGAGC	Lsat_1_v5_gn_2_93700.2.path1:Lsat_1_v5_gn_2_93700.2.mrna1:exon15:c.1893_1897CAAGA
qPPS2.1	2	Lsat_1_v5_gn_2_93700	UBP13; UBP12	nonframeshift substitution	184109194	ATGACT	GTGGCC	Lsat_1_v5_gn_2_93700.2.path1:Lsat_1_v5_gn_2_93700.2.mrna1:exon15:c.1906_1911ATGACT
qPPS2.1	2	Lsat_1_v5_gn_2_93700	UBP13; UBP12	nonframeshift substitution	184109207	TG	CA	Lsat_1_v5_gn_2_93700.2.path1:Lsat_1_v5_gn_2_93700.2.mrna1:exon15:c.1919_1920TG
qPPS2.1	2	Lsat_1_v5_gn_2_93700	UBP13; UBP12	nonframeshift substitution	184109222	GTCC	CTCG	Lsat_1_v5_gn_2_93700.2.path1:Lsat_1_v5_gn_2_93700.2.mrna1:exon15:c.1934_1937GTCC
qPPS2.1	2	Lsat_1_v5_gn_2_93700	UBP13; UBP12	synonymous SNV	184109289	G	A	Lsat_1_v5_gn_2_93700.2.path1:Lsat_1_v5_gn_2_93700.2.mrna1:exon15:c.G2001A:p.L667L
qPPS2.1	2	Lsat_1_v5_gn_2_93700	UBP13; UBP12	nonsynonymous SNV	184110352	C	A	Lsat_1_v5_gn_2_93700.2.path1:Lsat_1_v5_gn_2_93700.2.mrna1:exon20:c.A2356C:p.M786L
qPPS2.1	2	Lsat_1_v5_gn_2_93700	UBP13; UBP12	nonframeshift substitution	184110358	CCCGGGT	ACCAGGG	Lsat_1_v5_gn_2_93700.2.path1:Lsat_1_v5_gn_2_93700.2.mrna1:exon20:c.2362_2368CCCGGGT
qPPS2.1	2	Lsat_1_v5_gn_2_93700	UBP13; UBP12	synonymous SNV	184110372	T	C	Lsat_1_v5_gn_2_93700.2.path1:Lsat_1_v5_gn_2_93700.2.mrna1:exon20:c.C2376T:p.R792R
qPPS2.1	2	Lsat_1_v5_gn_2_94800	BAF60/CHC1	nonsynonymous SNV	184643347	A	G	Lsat_1_v5_gn_2_94800.1.path1:Lsat_1_v5_gn_2_94800.1.mrna1:exon1:c.A70G:p.T24A
qPPS2.1	2	Lsat_1_v5_gn_2_94800	BAF60/CHC1	nonsynonymous SNV	184643849	T	C	Lsat_1_v5_gn_2_94800.1.path1:Lsat_1_v5_gn_2_94800.1.mrna1:exon1:c.T572C:p.I191T
qPPS2.1	2	Lsat_1_v5_gn_2_94800	BAF60/CHC1	nonsynonymous SNV	184644676	G	A	Lsat_1_v5_gn_2_94800.1.path1:Lsat_1_v5_gn_2_94800.1.mrna1:exon1:c.G1399A:p.G467R
qPPS2.1	2	Lsat_1_v5_gn_2_95200	LWD1/ATAN11; LWD2	synonymous SNV	185618533	C	A	Lsat_1_v5_gn_2_95200.1.path1:Lsat_1_v5_gn_2_95200.1.mrna1:exon1:c.T822G:p.P274P
qPPS2.1	2	Lsat_1_v5_gn_2_95200	LWD1/ATAN11; LWD2	synonymous SNV	185618740	G	A	Lsat_1_v5_gn_2_95200.1.path1:Lsat_1_v5_gn_2_95200.1.mrna1:exon1:c.C615T:p.G205G
qPPS2.1	2	Lsat_1_v5_gn_2_95200	LWD1/ATAN11; LWD2	synonymous SNV	185618860	T	A	Lsat_1_v5_gn_2_95200.1.path1:Lsat_1_v5_gn_2_95200.1.mrna1:exon1:c.T495A:p.R165R
qPPS2.1	2	Lsat_1_v5_gn_2_95200	LWD1/ATAN11; LWD2	synonymous SNV	185619211	A	G	Lsat_1_v5_gn_2_95200.1.path1:Lsat_1_v5_gn_2_95200.1.mrna1:exon1:c.C144T:p.A48A
qPPS2.1	2	Lsat_1_v5_gn_2_97800	NF-YA1/HAP2B	nonframeshift deletion	191679315	TGTTATTAT	-	Lsat_1_v5_gn_2_97800.1.path1:Lsat_1_v5_gn_2_97800.1.mrna1:exon5:c.623_631del:p.208_211del
qPPS2.1	2	Lsat_1_v5_gn_2_97800	NF-YA1/HAP2B	synonymous SNV	191679370	T	C	Lsat_1_v5_gn_2_97800.1.path1:Lsat_1_v5_gn_2_97800.1.mrna1:exon5:c.A576G:p.Q192Q
qPPS2.1	2	Lsat_1_v5_gn_2_97800	NF-YA1/HAP2B	synonymous SNV	191680031	C	T	Lsat_1_v5_gn_2_97800.1.path1:Lsat_1_v5_gn_2_97800.1.mrna1:exon4:c.G417A:p.K139K
qPPS2.1	2	Lsat_1_v5_gn_2_97800	NF-YA1/HAP2B	synonymous SNV	191680109	A	T	Lsat_1_v5_gn_2_97800.1.path1:Lsat_1_v5_gn_2_97800.1.mrna1:exon4:c.T339A:p.P113P
qPPS2.1	2	Lsat_1_v5_gn_2_97800	NF-YA1/HAP2B	nonsynonymous SNV	191680505	A	T	Lsat_1_v5_gn_2_97800.2.path1:Lsat_1_v5_gn_2_97800.2.mrna1:exon2:c.T193A:p.W65R
qPPS4.1	4	Lsat_1_v5_gn_4_19001	PFT1/MED25	nonsynonymous SNV	29216615	C	T	Lsat_1_v5_gn_4_19001.1.path1:Lsat_1_v5_gn_4_19001.1.mrna1:exon14:c.G2176A:p.A726T
qPPS4.1	4	Lsat_1_v5_gn_4_19001	PFT1/MED25	synonymous SNV	29216928	A	G	Lsat_1_v5_gn_4_19001.1.path1:Lsat_1_v5_gn_4_19001.1.mrna1:exon13:c.T1951C:p.L651L
qPPS4.1	4	Lsat_1_v5_gn_4_19001	PFT1/MED25	synonymous SNV	29216977	G	A	Lsat_1_v5_gn_4_19001.1.path1:Lsat_1_v5_gn_4_19001.1.mrna1:exon13:c.C1902T:p.H634H
qPPS4.1	4	Lsat_1_v5_gn_4_19001	PFT1/MED25	nonframeshift insertion	29217969	-	TGGCAT	Lsat_1_v5_gn_4_19001.1.path1:Lsat_1_v5_gn_4_19001.1.mrna1:exon9:c.1284_1285insATGCCA:p.M429delinsMPM
qPPS4.1	4	Lsat_1_v5_gn_4_19001	PFT1/MED25	nonframeshift substitution	29217972	CCATC	GCATT	Lsat_1_v5_gn_4_19001.1.path1:Lsat_1_v5_gn_4_19001.1.mrna1:exon9:c.1278_1282AATGC
qPPS4.1	4	Lsat_1_v5_gn_4_19001	PFT1/MED25	nonframeshift substitution	29219622	GTGA	ATGT	Lsat_1_v5_gn_4_19001.3.path1:Lsat_1_v5_gn_4_19001.3.mrna1:exon3:c.174_177ACAT
qPPS4.1	4	Lsat_1_v5_gn_4_19001	PFT1/MED25	nonsynonymous SNV	29219665	G	A	Lsat_1_v5_gn_4_19001.3.path1:Lsat_1_v5_gn_4_19001.3.mrna1:exon3:c.C134T:p.S45F
qPPS4.1	4	Lsat_1_v5_gn_4_19001	PFT1/MED25	synonymous SNV	29220014	A	G	Lsat_1_v5_gn_4_19001.3.path1:Lsat_1_v5_gn_4_19001.3.mrna1:exon2:c.T117C:p.S39S
qPPS4.1	4	Lsat_1_v5_gn_4_19021	PFT1/MED25	synonymous SNV	29224992	A	G	Lsat_1_v5_gn_4_19021.1.path1:Lsat_1_v5_gn_4_19021.1.mrna1:exon9:c.T925C:p.L309L
qPPS4.1	4	Lsat_1_v5_gn_4_19021	PFT1/MED25	synonymous SNV	29227049	T	C	Lsat_1_v5_gn_4_19021.1.path1:Lsat_1_v5_gn_4_19021.1.mrna1:exon2:c.A327G:p.A109A
qPPS4.1	4	Lsat_1_v5_gn_4_19021	PFT1/MED25	nonframeshift substitution	29227095	ACTTC	GCTTT	Lsat_1_v5_gn_4_19021.1.path1:Lsat_1_v5_gn_4_19021.1.mrna1:exon2:c.277_281AAAGC
qPPS4.1	4	Lsat_1_v5_gn_4_19021	PFT1/MED25	nonsynonymous SNV	29227119	G	A	Lsat_1_v5_gn_4_19021.1.path1:Lsat_1_v5_gn_4_19021.1.mrna1:exon2:c.C257T:p.T86I
qPPS4.1	4	Lsat_1_v5_gn_4_19021	PFT1/MED25	nonframeshift substitution	29227209	CTGG	TTGT	Lsat_1_v5_gn_4_19021.1.path1:Lsat_1_v5_gn_4_19021.1.mrna1:exon2:c.164_167ACAA
qPPS4.1	4	Lsat_1_v5_gn_4_19021	PFT1/MED25	synonymous SNV	29227331	A	G	Lsat_1_v5_gn_4_19021.1.path1:Lsat_1_v5_gn_4_19021.1.mrna1:exon1:c.T133C:p.L45L
qPPS4.1	4	Lsat_1_v5_gn_4_19021	PFT1/MED25	nonsynonymous SNV	29227384	A	T	Lsat_1_v5_gn_4_19021.1.path1:Lsat_1_v5_gn_4_19021.1.mrna1:exon1:c.T80A:p.F27Y
qPPS4.1	4	Lsat_1_v5_gn_4_19021	PFT1/MED25	frameshift deletion	29227460	C	-	Lsat_1_v5_gn_4_19021.1.path1:Lsat_1_v5_gn_4_19021.1.mrna1:exon1:c.4delG:p.A2fs
qPPS4.1	4	Lsat_1_v5_gn_4_19041	PFT1/MED25	nonsynonymous SNV	29227609	A	G	Lsat_1_v5_gn_4_19041.1.path1:Lsat_1_v5_gn_4_19041.1.mrna1:exon3:c.T104C:p.V35A
qPPS4.1	4	Lsat_1_v5_gn_4_19860	TEM1/EDF1; TEM2/RAV2	synonymous SNV	29807860	A	G	Lsat_1_v5_gn_4_19860.1.path1:Lsat_1_v5_gn_4_19860.1.mrna1:exon1:c.T978C:p.N326N
qPPS4.1	4	Lsat_1_v5_gn_4_19860	TEM1/EDF1; TEM2/RAV2	synonymous SNV	29808142	A	G	Lsat_1_v5_gn_4_19860.1.path1:Lsat_1_v5_gn_4_19860.1.mrna1:exon1:c.T696C:p.D232D
qPPS4.1	4	Lsat_1_v5_gn_4_19860	TEM1/EDF1; TEM2/RAV2	nonsynonymous SNV	29808344	A	T	Lsat_1_v5_gn_4_19860.1.path1:Lsat_1_v5_gn_4_19860.1.mrna1:exon1:c.T494A:p.V165D
qPPS4.1	4	Lsat_1_v5_gn_4_19860	TEM1/EDF1; TEM2/RAV2	synonymous SNV	29808400	T	C	Lsat_1_v5_gn_4_19860.1.path1:Lsat_1_v5_gn_4_19860.1.mrna1:exon1:c.A438G:p.L146L
qPPS4.1	4	Lsat_1_v5_gn_4_19860	TEM1/EDF1; TEM2/RAV2	synonymous SNV	29808430	A	G	Lsat_1_v5_gn_4_19860.1.path1:Lsat_1_v5_gn_4_19860.1.mrna1:exon1:c.T408C:p.R136R
qPPS4.1	4	Lsat_1_v5_gn_4_19860	TEM1/EDF1; TEM2/RAV2	nonsynonymous SNV	29808491	G	T	Lsat_1_v5_gn_4_19860.1.path1:Lsat_1_v5_gn_4_19860.1.mrna1:exon1:c.A347C:p.N116T
qPPS4.1	4	Lsat_1_v5_gn_4_19860	TEM1/EDF1; TEM2/RAV2	synonymous SNV	29808508	A	G	Lsat_1_v5_gn_4_19860.1.path1:Lsat_1_v5_gn_4_19860.1.mrna1:exon1:c.T330C:p.G110G
qPPS4.1	4	Lsat_1_v5_gn_4_19860	TEM1/EDF1; TEM2/RAV2	synonymous SNV	29808628	T	C	Lsat_1_v5_gn_4_19860.1.path1:Lsat_1_v5_gn_4_19860.1.mrna1:exon1:c.A210G:p.Q70Q
qPPS4.1	4	Lsat_1_v5_gn_4_19860	TEM1/EDF1; TEM2/RAV2	synonymous SNV	29808664	T	C	Lsat_1_v5_gn_4_19860.1.path1:Lsat_1_v5_gn_4_19860.1.mrna1:exon1:c.A174G:p.K58K
qPPS4.1	4	Lsat_1_v5_gn_4_19860	TEM1/EDF1; TEM2/RAV2	synonymous SNV	29808733	A	G	Lsat_1_v5_gn_4_19860.1.path1:Lsat_1_v5_gn_4_19860.1.mrna1:exon1:c.T105C:p.L35L
qPPS4.1	4	Lsat_1_v5_gn_4_19860	TEM1/EDF1; TEM2/RAV2	frameshift insertion	29808836	-	T	Lsat_1_v5_gn_4_19860.1.path1:Lsat_1_v5_gn_4_19860.1.mrna1:exon1:c.1dupA:p.M1fs
qPPS4.1	4	Lsat_1_v5_gn_4_28161	WDR5A	nonsynonymous SNV	44719818	T	C	Lsat_1_v5_gn_4_28161.1.path1:Lsat_1_v5_gn_4_28161.1.mrna1:exon1:c.T116C:p.L39S
qPPS4.1	4	Lsat_1_v5_gn_4_28161	WDR5A	nonframeshift substitution	44719836	TCGGC	CCGAT	Lsat_1_v5_gn_4_28161.1.path1:Lsat_1_v5_gn_4_28161.1.mrna1:exon1:c.134_138CCGAT
qPPS4.1	4	Lsat_1_v5_gn_4_28161	WDR5A	nonframeshift substitution	44719845	AGC	GGT	Lsat_1_v5_gn_4_28161.1.path1:Lsat_1_v5_gn_4_28161.1.mrna1:exon1:c.143_145GGT
qPPS4.1	4	Lsat_1_v5_gn_4_28161	WDR5A	nonframeshift substitution	44719859	ACTTT	GCTTC	Lsat_1_v5_gn_4_28161.1.path1:Lsat_1_v5_gn_4_28161.1.mrna1:exon1:c.157_161GCTTC
qPPS4.1	4	Lsat_1_v5_gn_4_28161	WDR5A	synonymous SNV	44719909	C	T	Lsat_1_v5_gn_4_28161.1.path1:Lsat_1_v5_gn_4_28161.1.mrna1:exon2:c.C195T:p.L65L
qPPS4.1	4	Lsat_1_v5_gn_4_28161	WDR5A	nonsynonymous SNV	44719923	C	A	Lsat_1_v5_gn_4_28161.1.path1:Lsat_1_v5_gn_4_28161.1.mrna1:exon2:c.C209A:p.T70N
qPPS4.1	4	Lsat_1_v5_gn_4_28161	WDR5A	synonymous SNV	44719969	G	A	Lsat_1_v5_gn_4_28161.1.path1:Lsat_1_v5_gn_4_28161.1.mrna1:exon2:c.G255A:p.S85S
qPPS4.1	4	Lsat_1_v5_gn_4_28161	WDR5A	nonsynonymous SNV	44719985	G	A	Lsat_1_v5_gn_4_28161.1.path1:Lsat_1_v5_gn_4_28161.1.mrna1:exon2:c.G271A:p.G91S
qPPS4.1	4	Lsat_1_v5_gn_4_28161	WDR5A	nonsynonymous SNV	44720004	G	T	Lsat_1_v5_gn_4_28161.1.path1:Lsat_1_v5_gn_4_28161.1.mrna1:exon2:c.G290T:p.G97V
qPPS4.1	4	Lsat_1_v5_gn_4_28161	WDR5A	nonsynonymous SNV	44720018	G	A	Lsat_1_v5_gn_4_28161.1.path1:Lsat_1_v5_gn_4_28161.1.mrna1:exon2:c.G304A:p.V102M
qPPS4.1	4	Lsat_1_v5_gn_4_28161	WDR5A	nonsynonymous SNV	44720049	C	T	Lsat_1_v5_gn_4_28161.1.path1:Lsat_1_v5_gn_4_28161.1.mrna1:exon2:c.C335T:p.P112L
qPPS4.1	4	Lsat_1_v5_gn_4_28161	WDR5A	nonsynonymous SNV	44720070	C	T	Lsat_1_v5_gn_4_28161.1.path1:Lsat_1_v5_gn_4_28161.1.mrna1:exon2:c.C356T:p.T119I
qPPS4.1	4	Lsat_1_v5_gn_4_28161	WDR5A	synonymous SNV	44720161	T	C	Lsat_1_v5_gn_4_28161.1.path1:Lsat_1_v5_gn_4_28161.1.mrna1:exon3:c.T438C:p.C146C
qPPS4.1	4	Lsat_1_v5_gn_4_28161	WDR5A	nonsynonymous SNV	44720169	C	A	Lsat_1_v5_gn_4_28161.1.path1:Lsat_1_v5_gn_4_28161.1.mrna1:exon3:c.C446A:p.T149N
qPPS4.1	4	Lsat_1_v5_gn_4_28161	WDR5A	nonsynonymous SNV	44720177	A	G	Lsat_1_v5_gn_4_28161.1.path1:Lsat_1_v5_gn_4_28161.1.mrna1:exon3:c.A454G:p.N152D
qPPS4.1	4	Lsat_1_v5_gn_4_28161	WDR5A	nonsynonymous SNV	44720183	G	A	Lsat_1_v5_gn_4_28161.1.path1:Lsat_1_v5_gn_4_28161.1.mrna1:exon3:c.G460A:p.E154K
qPPS4.1	4	Lsat_1_v5_gn_4_28161	WDR5A	nonsynonymous SNV	44720193	C	G	Lsat_1_v5_gn_4_28161.1.path1:Lsat_1_v5_gn_4_28161.1.mrna1:exon3:c.C470G:p.P157R
qPPS4.1	4	Lsat_1_v5_gn_4_28161	WDR5A	nonsynonymous SNV	44720212	T	G	Lsat_1_v5_gn_4_28161.1.path1:Lsat_1_v5_gn_4_28161.1.mrna1:exon3:c.T489G:p.F163L
qPPS4.1	4	Lsat_1_v5_gn_4_28161	WDR5A	synonymous SNV	44720258	C	T	Lsat_1_v5_gn_4_28161.1.path1:Lsat_1_v5_gn_4_28161.1.mrna1:exon3:c.C535T:p.L179L
qPPS4.1	4	Lsat_1_v5_gn_4_28161	WDR5A	nonsynonymous SNV	44722775	G	A	Lsat_1_v5_gn_4_28161.1.path1:Lsat_1_v5_gn_4_28161.1.mrna1:exon4:c.G559A:p.G187S
qPPS4.1	4	Lsat_1_v5_gn_4_28161	WDR5A	nonsynonymous SNV	44722799	A	G	Lsat_1_v5_gn_4_28161.1.path1:Lsat_1_v5_gn_4_28161.1.mrna1:exon4:c.A583G:p.I195V
qPPS4.1	4	Lsat_1_v5_gn_4_28161	WDR5A	nonsynonymous SNV	44722849	T	A	Lsat_1_v5_gn_4_28161.1.path1:Lsat_1_v5_gn_4_28161.1.mrna1:exon4:c.T633A:p.N211K
qPPS4.1	4	Lsat_1_v5_gn_4_28161	WDR5A	nonsynonymous SNV	44722869	T	G	Lsat_1_v5_gn_4_28161.1.path1:Lsat_1_v5_gn_4_28161.1.mrna1:exon4:c.T653G:p.V218G
qPPS4.1	4	Lsat_1_v5_gn_4_28161	WDR5A	synonymous SNV	44722948	G	T	Lsat_1_v5_gn_4_28161.1.path1:Lsat_1_v5_gn_4_28161.1.mrna1:exon4:c.G732T:p.A244A
qPPS4.1	4	Lsat_1_v5_gn_4_28161	WDR5A	synonymous SNV	44723002	G	T	Lsat_1_v5_gn_4_28161.1.path1:Lsat_1_v5_gn_4_28161.1.mrna1:exon4:c.G786T:p.L262L
qPPS4.1	4	Lsat_1_v5_gn_4_28161	WDR5A	synonymous SNV	44723017	C	A	Lsat_1_v5_gn_4_28161.1.path1:Lsat_1_v5_gn_4_28161.1.mrna1:exon4:c.C801A:p.T267T
qPPS4.1	4	Lsat_1_v5_gn_4_31720	LIF2	synonymous SNV	50511442	G	C	Lsat_1_v5_gn_4_31720.2.path1:Lsat_1_v5_gn_4_31720.2.mrna1:exon1:c.G66C:p.V22V
qPPS4.1	4	Lsat_1_v5_gn_4_31720	LIF2	nonframeshift insertion	50511566	-	ATCAAC	Lsat_1_v5_gn_4_31720.2.path1:Lsat_1_v5_gn_4_31720.2.mrna1:exon1:c.190_191insATCAAC:p.N64delinsNQH
qPPS4.1	4	Lsat_1_v5_gn_4_31720	LIF2	synonymous SNV	50511580	T	C	Lsat_1_v5_gn_4_31720.2.path1:Lsat_1_v5_gn_4_31720.2.mrna1:exon1:c.T204C:p.N68N
qPPS4.1	4	Lsat_1_v5_gn_4_31720	LIF2	synonymous SNV	50513182	C	T	Lsat_1_v5_gn_4_31720.2.path1:Lsat_1_v5_gn_4_31720.2.mrna1:exon7:c.C1278T:p.P426P
qPPS4.1	4	Lsat_1_v5_gn_4_31720	LIF2	nonsynonymous SNV	50513187	G	C	Lsat_1_v5_gn_4_31720.1.path1:Lsat_1_v5_gn_4_31720.1.mrna1:exon7:c.G1283C:p.G428A
qPPS4.1	4	Lsat_1_v5_gn_4_31720	LIF2	nonsynonymous SNV	50513196	G	A	Lsat_1_v5_gn_4_31720.1.path1:Lsat_1_v5_gn_4_31720.1.mrna1:exon7:c.G1292A:p.G431E
qPPS4.1	4	Lsat_1_v5_gn_4_31720	LIF2	nonframeshift substitution	50513202	TT	CC	Lsat_1_v5_gn_4_31720.1.path1:Lsat_1_v5_gn_4_31720.1.mrna1:exon7:c.1298_1299CC
qPPS4.1	4	Lsat_1_v5_gn_4_31720	LIF2	nonsynonymous SNV	50513354	C	T	Lsat_1_v5_gn_4_31720.2.path1:Lsat_1_v5_gn_4_31720.2.mrna1:exon8:c.C1358T:p.A453V
qPPS4.1	4	Lsat_1_v5_gn_4_31720	LIF2	frameshift deletion	50513534	A	-	Lsat_1_v5_gn_4_31720.2.path1:Lsat_1_v5_gn_4_31720.2.mrna1:exon8:c.1538delA:p.E513fs
qPPS4.2	4	Lsat_1_v5_gn_4_100660	WRKY34/MSP3	nonsynonymous SNV	186405132	A	G	Lsat_1_v5_gn_4_100660.3.path1:Lsat_1_v5_gn_4_100660.3.mrna1:exon1:c.A82G:p.M28V
qPPS4.2	4	Lsat_1_v5_gn_4_100660	WRKY34/MSP3	nonframeshift substitution	186405181	ACGAT	CCGAA	Lsat_1_v5_gn_4_100660.3.path1:Lsat_1_v5_gn_4_100660.3.mrna1:exon1:c.131_135CCGAA
qPPS4.2	4	Lsat_1_v5_gn_4_100660	WRKY34/MSP3	nonsynonymous SNV	186405238	A	C	Lsat_1_v5_gn_4_100660.1.path1:Lsat_1_v5_gn_4_100660.1.mrna1:exon1:c.C188A:p.S63Y
qPPS4.2	4	Lsat_1_v5_gn_4_100660	WRKY34/MSP3	frameshift substitution	186405260	AT	G	Lsat_1_v5_gn_4_100660.3.path1:Lsat_1_v5_gn_4_100660.3.mrna1:exon1:c.210_211G
qPPS4.2	4	Lsat_1_v5_gn_4_100660	WRKY34/MSP3	synonymous SNV	186405329	C	T	Lsat_1_v5_gn_4_100660.1.path1:Lsat_1_v5_gn_4_100660.1.mrna1:exon1:c.T279C:p.A93A
qPPS4.2	4	Lsat_1_v5_gn_4_100660	WRKY34/MSP3	nonsynonymous SNV	186405336	T	A	Lsat_1_v5_gn_4_100660.1.path1:Lsat_1_v5_gn_4_100660.1.mrna1:exon1:c.A286T:p.N96Y
qPPS4.2	4	Lsat_1_v5_gn_4_100660	WRKY34/MSP3	nonsynonymous SNV	186405357	A	G	Lsat_1_v5_gn_4_100660.1.path1:Lsat_1_v5_gn_4_100660.1.mrna1:exon1:c.G307A:p.E103K
qPPS4.2	4	Lsat_1_v5_gn_4_100660	WRKY34/MSP3	nonsynonymous SNV	186405396	T	C	Lsat_1_v5_gn_4_100660.3.path1:Lsat_1_v5_gn_4_100660.3.mrna1:exon1:c.T346C:p.S116P
qPPS4.2	4	Lsat_1_v5_gn_4_100660	WRKY34/MSP3	synonymous SNV	186405440	A	G	Lsat_1_v5_gn_4_100660.1.path1:Lsat_1_v5_gn_4_100660.1.mrna1:exon1:c.G390A:p.L130L
qPPS4.2	4	Lsat_1_v5_gn_4_100660	WRKY34/MSP3	nonsynonymous SNV	186405699	C	A	Lsat_1_v5_gn_4_100660.3.path1:Lsat_1_v5_gn_4_100660.3.mrna1:exon2:c.C605A:p.P202H
qPPS4.2	4	Lsat_1_v5_gn_4_100660	WRKY34/MSP3	nonsynonymous SNV	186405878	C	T	Lsat_1_v5_gn_4_100660.3.path1:Lsat_1_v5_gn_4_100660.3.mrna1:exon3:c.C725T:p.P242L
qPPS4.2	4	Lsat_1_v5_gn_4_100660	WRKY34/MSP3	synonymous SNV	186405945	T	C	Lsat_1_v5_gn_4_100660.3.path1:Lsat_1_v5_gn_4_100660.3.mrna1:exon3:c.T792C:p.G264G
qPPS4.2	4	Lsat_1_v5_gn_4_100660	WRKY34/MSP3	nonsynonymous SNV	186406644	T	C	Lsat_1_v5_gn_4_100660.3.path1:Lsat_1_v5_gn_4_100660.3.mrna1:exon4:c.T955C:p.F319L
qPPS4.2	4	Lsat_1_v5_gn_4_100660	WRKY34/MSP3	nonsynonymous SNV	186406726	C	G	Lsat_1_v5_gn_4_100660.3.path1:Lsat_1_v5_gn_4_100660.3.mrna1:exon4:c.C1037G:p.S346C
qPPS4.2	4	Lsat_1_v5_gn_4_106021	PUB12	nonsynonymous SNV	195274804	T	G	Lsat_1_v5_gn_4_106021.1.path1:Lsat_1_v5_gn_4_106021.1.mrna1:exon2:c.A412C:p.I138L
qPPS4.2	4	Lsat_1_v5_gn_4_106021	PUB12	stopgain	195274837	G	A	Lsat_1_v5_gn_4_106021.1.path1:Lsat_1_v5_gn_4_106021.1.mrna1:exon2:c.C379T:p.Q127X
qPPS4.2	4	Lsat_1_v5_gn_4_106021	PUB12	stopgain	195274843	A	G	Lsat_1_v5_gn_4_106021.1.path1:Lsat_1_v5_gn_4_106021.1.mrna1:exon2:c.C373T:p.R125X
qPPS4.2	4	Lsat_1_v5_gn_4_106021	PUB12	nonsynonymous SNV	195274919	C	T	Lsat_1_v5_gn_4_106021.1.path1:Lsat_1_v5_gn_4_106021.1.mrna1:exon2:c.A297G:p.I99M
qPPS4.2	4	Lsat_1_v5_gn_4_106021	PUB12	stopgain	195274924	A	G	Lsat_1_v5_gn_4_106021.1.path1:Lsat_1_v5_gn_4_106021.1.mrna1:exon2:c.C292T:p.R98X
qPPS4.2	4	Lsat_1_v5_gn_4_106021	PUB12	nonsynonymous SNV	195274971	G	A	Lsat_1_v5_gn_4_106021.1.path1:Lsat_1_v5_gn_4_106021.1.mrna1:exon2:c.T245C:p.L82S
qPPS4.2	4	Lsat_1_v5_gn_4_106021	PUB12	nonsynonymous SNV	195274984	A	T	Lsat_1_v5_gn_4_106021.1.path1:Lsat_1_v5_gn_4_106021.1.mrna1:exon2:c.A232T:p.T78S
qPPS4.2	4	Lsat_1_v5_gn_4_106021	PUB12	synonymous SNV	195274991	G	A	Lsat_1_v5_gn_4_106021.1.path1:Lsat_1_v5_gn_4_106021.1.mrna1:exon2:c.T225C:p.P75P
qPPS4.2	4	Lsat_1_v5_gn_4_106021	PUB12	nonsynonymous SNV	195275014	A	C	Lsat_1_v5_gn_4_106021.1.path1:Lsat_1_v5_gn_4_106021.1.mrna1:exon2:c.G202T:p.D68Y
qPPS4.2	4	Lsat_1_v5_gn_4_106021	PUB12	nonsynonymous SNV	195275025	T	C	Lsat_1_v5_gn_4_106021.1.path1:Lsat_1_v5_gn_4_106021.1.mrna1:exon2:c.G191A:p.R64H
qPPS4.2	4	Lsat_1_v5_gn_4_106021	PUB12	nonframeshift substitution	195275070	TGT	CGC	Lsat_1_v5_gn_4_106021.1.path1:Lsat_1_v5_gn_4_106021.1.mrna1:exon2:c.144_146ACA
qPPS4.2	4	Lsat_1_v5_gn_4_106021	PUB12	synonymous SNV	195275090	C	T	Lsat_1_v5_gn_4_106021.1.path1:Lsat_1_v5_gn_4_106021.1.mrna1:exon2:c.G126A:p.R42R
qPPS4.2	4	Lsat_1_v5_gn_4_108080	MYB30	synonymous SNV	202804990	T	C	Lsat_1_v5_gn_4_108080.3.path1:Lsat_1_v5_gn_4_108080.3.mrna1:exon1:c.T126C:p.T42T
qPPS4.2	4	Lsat_1_v5_gn_4_108080	MYB30	synonymous SNV	202805590	G	A	Lsat_1_v5_gn_4_108080.3.path1:Lsat_1_v5_gn_4_108080.3.mrna1:exon3:c.G411A:p.S137S
qPPS4.2	4	Lsat_1_v5_gn_4_108080	MYB30	synonymous SNV	202806073	A	G	Lsat_1_v5_gn_4_108080.3.path1:Lsat_1_v5_gn_4_108080.3.mrna1:exon3:c.A894G:p.Q298Q
qPPS4.2	4	Lsat_1_v5_gn_4_108141	CDF1	synonymous SNV	205150224	A	G	Lsat_1_v5_gn_4_108141.1.path1:Lsat_1_v5_gn_4_108141.1.mrna1:exon1:c.A51G:p.E17E
qPPS4.2	4	Lsat_1_v5_gn_4_108141	CDF1	synonymous SNV	205150596	G	A	Lsat_1_v5_gn_4_108141.1.path1:Lsat_1_v5_gn_4_108141.1.mrna1:exon1:c.G423A:p.G141G
qPPS4.2	4	Lsat_1_v5_gn_4_108141	CDF1	nonsynonymous SNV	205150620	G	T	Lsat_1_v5_gn_4_108141.1.path1:Lsat_1_v5_gn_4_108141.1.mrna1:exon1:c.G447T:p.E149D
qPPS4.2	4	Lsat_1_v5_gn_4_108141	CDF1	synonymous SNV	205150629	C	T	Lsat_1_v5_gn_4_108141.1.path1:Lsat_1_v5_gn_4_108141.1.mrna1:exon1:c.C456T:p.D152D
qPPS4.2	4	Lsat_1_v5_gn_4_108141	CDF1	synonymous SNV	205150677	G	A	Lsat_1_v5_gn_4_108141.1.path1:Lsat_1_v5_gn_4_108141.1.mrna1:exon1:c.G504A:p.P168P
qPPS4.2	4	Lsat_1_v5_gn_4_108141	CDF1	nonframeshift substitution	205150677	AAG	GAA	Lsat_1_v5_gn_4_108141.1.path1:Lsat_1_v5_gn_4_108141.1.mrna1:exon1:c.504_506AAG
qPPS4.2	4	Lsat_1_v5_gn_4_108141	CDF1	synonymous SNV	205151025	C	A	Lsat_1_v5_gn_4_108141.1.path1:Lsat_1_v5_gn_4_108141.1.mrna1:exon1:c.A852C:p.L284L
qPPS4.2	4	Lsat_1_v5_gn_4_108241	SVP; AGL24	nonsynonymous SNV	203686271	T	C	Lsat_1_v5_gn_4_108241.1.path1:Lsat_1_v5_gn_4_108241.1.mrna1:exon7:c.A530G:p.H177R
qPPS4.2	4	Lsat_1_v5_gn_4_108241	SVP; AGL24	nonsynonymous SNV	203705706	T	C	Lsat_1_v5_gn_4_108241.3.path1:Lsat_1_v5_gn_4_108241.3.mrna1:exon2:c.A199G:p.S67G
qPPS4.2	4	Lsat_1_v5_gn_4_111000	HDA5	nonsynonymous SNV	209687175	T	C	Lsat_1_v5_gn_4_111000.1.path1:Lsat_1_v5_gn_4_111000.1.mrna1:exon1:c.C38T:p.A13V
qPPS4.2	4	Lsat_1_v5_gn_4_111000	HDA5	synonymous SNV	209687230	C	T	Lsat_1_v5_gn_4_111000.1.path1:Lsat_1_v5_gn_4_111000.1.mrna1:exon1:c.T93C:p.H31H
qPPS4.2	4	Lsat_1_v5_gn_4_111000	HDA5	nonsynonymous SNV	209687306	C	A	Lsat_1_v5_gn_4_111000.1.path1:Lsat_1_v5_gn_4_111000.1.mrna1:exon1:c.A169C:p.N57H
qPPS4.2	4	Lsat_1_v5_gn_4_111000	HDA5	synonymous SNV	209688687	T	C	Lsat_1_v5_gn_4_111000.1.path1:Lsat_1_v5_gn_4_111000.1.mrna1:exon5:c.T790C:p.L264L
qPPS4.2	4	Lsat_1_v5_gn_4_111000	HDA5	synonymous SNV	209689018	A	G	Lsat_1_v5_gn_4_111000.1.path1:Lsat_1_v5_gn_4_111000.1.mrna1:exon7:c.A960G:p.E320E
qPPS4.2	4	Lsat_1_v5_gn_4_75700	MOS1	nonsynonymous SNV	130065649	T	C	Lsat_1_v5_gn_4_75700.1.path1:Lsat_1_v5_gn_4_75700.1.mrna1:exon9:c.A3818G:p.K1273R
qPPS4.2	4	Lsat_1_v5_gn_4_75700	MOS1	nonframeshift insertion	130065693	-	GCACCTGCACCT	Lsat_1_v5_gn_4_75700.1.path1:Lsat_1_v5_gn_4_75700.1.mrna1:exon9:c.3773_3774insAGGTGCAGGTGC:p.A1258delinsAGAGA
qPPS4.2	4	Lsat_1_v5_gn_4_75700	MOS1	synonymous SNV	130065819	A	G	Lsat_1_v5_gn_4_75700.1.path1:Lsat_1_v5_gn_4_75700.1.mrna1:exon9:c.C3648T:p.G1216G
qPPS4.2	4	Lsat_1_v5_gn_4_75700	MOS1	nonsynonymous SNV	130066118	C	T	Lsat_1_v5_gn_4_75700.1.path1:Lsat_1_v5_gn_4_75700.1.mrna1:exon9:c.G3349A:p.V1117M
qPPS4.2	4	Lsat_1_v5_gn_4_75700	MOS1	nonframeshift deletion	130066162	GCTGGT	-	Lsat_1_v5_gn_4_75700.1.path1:Lsat_1_v5_gn_4_75700.1.mrna1:exon9:c.3300_3305del:p.1100_1102del
qPPS4.2	4	Lsat_1_v5_gn_4_75700	MOS1	synonymous SNV	130066782	A	T	Lsat_1_v5_gn_4_75700.1.path1:Lsat_1_v5_gn_4_75700.1.mrna1:exon9:c.T2685A:p.P895P
qPPS4.2	4	Lsat_1_v5_gn_4_75700	MOS1	synonymous SNV	130067738	G	A	Lsat_1_v5_gn_4_75700.1.path1:Lsat_1_v5_gn_4_75700.1.mrna1:exon7:c.C1911T:p.S637S
qPPS4.2	4	Lsat_1_v5_gn_4_75700	MOS1	synonymous SNV	130068272	G	A	Lsat_1_v5_gn_4_75700.1.path1:Lsat_1_v5_gn_4_75700.1.mrna1:exon7:c.C1377T:p.N459N
qPPS4.2	4	Lsat_1_v5_gn_4_75700	MOS1	synonymous SNV	130068587	A	G	Lsat_1_v5_gn_4_75700.1.path1:Lsat_1_v5_gn_4_75700.1.mrna1:exon7:c.T1062C:p.P354P
qPPS4.2	4	Lsat_1_v5_gn_4_75700	MOS1	synonymous SNV	130069071	A	G	Lsat_1_v5_gn_4_75700.1.path1:Lsat_1_v5_gn_4_75700.1.mrna1:exon6:c.T693C:p.N231N
qPPS4.2	4	Lsat_1_v5_gn_4_75700	MOS1	synonymous SNV	130069723	A	G	Lsat_1_v5_gn_4_75700.1.path1:Lsat_1_v5_gn_4_75700.1.mrna1:exon4:c.T243C:p.G81G
qPPS4.2	4	Lsat_1_v5_gn_4_75700	MOS1	nonsynonymous SNV	130069730	G	A	Lsat_1_v5_gn_4_75700.1.path1:Lsat_1_v5_gn_4_75700.1.mrna1:exon4:c.C236T:p.S79F
qPPS4.2	4	Lsat_1_v5_gn_4_75700	MOS1	nonframeshift substitution	130069754	CC	AA	Lsat_1_v5_gn_4_75700.1.path1:Lsat_1_v5_gn_4_75700.1.mrna1:exon4:c.211_212TT
qPPS4.2	4	Lsat_1_v5_gn_4_75700	MOS1	nonsynonymous SNV	130069760	G	T	Lsat_1_v5_gn_4_75700.1.path1:Lsat_1_v5_gn_4_75700.1.mrna1:exon4:c.C206A:p.P69H
qPPS4.2	4	Lsat_1_v5_gn_4_75700	MOS1	nonframeshift substitution	130069785	GACTT	TACTG	Lsat_1_v5_gn_4_75700.1.path1:Lsat_1_v5_gn_4_75700.1.mrna1:exon4:c.177_181CAGTA
qPPS4.2	4	Lsat_1_v5_gn_4_75700	MOS1	synonymous SNV	130069795	A	G	Lsat_1_v5_gn_4_75700.1.path1:Lsat_1_v5_gn_4_75700.1.mrna1:exon4:c.T171C:p.S57S
qPPS4.2	4	Lsat_1_v5_gn_4_75700	MOS1	nonframeshift substitution	130069803	TG	AA	Lsat_1_v5_gn_4_75700.1.path1:Lsat_1_v5_gn_4_75700.1.mrna1:exon4:c.162_163TT
qPPS4.2	4	Lsat_1_v5_gn_4_75700	MOS1	nonsynonymous SNV	130069926	C	A	Lsat_1_v5_gn_4_75700.1.path1:Lsat_1_v5_gn_4_75700.1.mrna1:exon3:c.G147T:p.E49D
qPPS4.2	4	Lsat_1_v5_gn_4_75700	MOS1	nonsynonymous SNV	130069953	C	G	Lsat_1_v5_gn_4_75700.1.path1:Lsat_1_v5_gn_4_75700.1.mrna1:exon3:c.G120C:p.E40D
qPPS4.2	4	Lsat_1_v5_gn_4_75700	MOS1	nonsynonymous SNV	130069959	C	A	Lsat_1_v5_gn_4_75700.1.path1:Lsat_1_v5_gn_4_75700.1.mrna1:exon3:c.G114T:p.K38N
qPPS4.2	4	Lsat_1_v5_gn_4_75700	MOS1	nonframeshift substitution	130070062	CA	TT	Lsat_1_v5_gn_4_75700.1.path1:Lsat_1_v5_gn_4_75700.1.mrna1:exon2:c.95_96AA
qPPS4.2	4	Lsat_1_v5_gn_4_75700	MOS1	nonframeshift substitution	130070077	AG	CA	Lsat_1_v5_gn_4_75700.1.path1:Lsat_1_v5_gn_4_75700.1.mrna1:exon2:c.80_81TG
qPPS4.2	4	Lsat_1_v5_gn_4_75700	MOS1	nonsynonymous SNV	130070096	G	C	Lsat_1_v5_gn_4_75700.1.path1:Lsat_1_v5_gn_4_75700.1.mrna1:exon2:c.C62G:p.T21S
qPPS4.2	4	Lsat_1_v5_gn_4_75700	MOS1	nonsynonymous SNV	130070102	C	G	Lsat_1_v5_gn_4_75700.1.path1:Lsat_1_v5_gn_4_75700.1.mrna1:exon2:c.G56C:p.G19A
qPPS4.2	4	Lsat_1_v5_gn_4_75700	MOS1	synonymous SNV	130070113	T	A	Lsat_1_v5_gn_4_75700.1.path1:Lsat_1_v5_gn_4_75700.1.mrna1:exon2:c.A45T:p.A15A
qPPS4.2	4	Lsat_1_v5_gn_4_75700	MOS1	stopgain	130070122	C	T	Lsat_1_v5_gn_4_75700.1.path1:Lsat_1_v5_gn_4_75700.1.mrna1:exon2:c.G36A:p.W12X
qPPS4.2	4	Lsat_1_v5_gn_4_75700	MOS1	nonsynonymous SNV	130070306	C	G	Lsat_1_v5_gn_4_75700.1.path1:Lsat_1_v5_gn_4_75700.1.mrna1:exon1:c.G15C:p.M5I
qPPS4.2	4	Lsat_1_v5_gn_4_84380	LFY	synonymous SNV	148118174	C	T	Lsat_1_v5_gn_4_84380.1.path1:Lsat_1_v5_gn_4_84380.1.mrna1:exon1:c.G408A:p.Q136Q
qPPS4.2	4	Lsat_1_v5_gn_4_89941	TPL	nonframeshift substitution	156602862	CATCAAT	ATTCGTC	Lsat_1_v5_gn_4_89941.4.path1:Lsat_1_v5_gn_4_89941.4.mrna1:exon3:c.321_327ATTCGTC
qPPS4.2	4	Lsat_1_v5_gn_4_89941	TPL	synonymous SNV	156602862	T	C	Lsat_1_v5_gn_4_89941.1.path1:Lsat_1_v5_gn_4_89941.1.mrna1:exon3:c.C321T:p.T107T
qPPS4.2	4	Lsat_1_v5_gn_4_89941	TPL	synonymous SNV	156602877	A	G	Lsat_1_v5_gn_4_89941.4.path1:Lsat_1_v5_gn_4_89941.4.mrna1:exon3:c.A336G:p.L112L
qPPS4.2	4	Lsat_1_v5_gn_4_89941	TPL	synonymous SNV	156602904	T	A	Lsat_1_v5_gn_4_89941.4.path1:Lsat_1_v5_gn_4_89941.4.mrna1:exon3:c.T363A:p.T121T
qPPS4.2	4	Lsat_1_v5_gn_4_89941	TPL	nonsynonymous SNV	156603596	G	C	Lsat_1_v5_gn_4_89941.1.path1:Lsat_1_v5_gn_4_89941.1.mrna1:exon6:c.C784G:p.R262G
qPPS4.2	4	Lsat_1_v5_gn_4_89941	TPL	nonsynonymous SNV	156605277	C	A	Lsat_1_v5_gn_4_89941.1.path1:Lsat_1_v5_gn_4_89941.1.mrna1:exon10:c.A1154C:p.N385T
qPPS4.2	4	Lsat_1_v5_gn_4_89941	TPL	synonymous SNV	156605607	T	A	Lsat_1_v5_gn_4_89941.2.path1:Lsat_1_v5_gn_4_89941.2.mrna1:exon4:c.A186T:p.A62A
qPPS4.2	4	Lsat_1_v5_gn_4_89941	TPL	nonsynonymous SNV	156605687	G	A	Lsat_1_v5_gn_4_89941.2.path1:Lsat_1_v5_gn_4_89941.2.mrna1:exon4:c.A266G:p.K89R
qPPS4.2	4	Lsat_1_v5_gn_4_89941	TPL	nonsynonymous SNV	156607936	T	C	Lsat_1_v5_gn_4_89941.2.path1:Lsat_1_v5_gn_4_89941.2.mrna1:exon10:c.C1097T:p.A366V
qPPS4.2	4	Lsat_1_v5_gn_4_89941	TPL	nonsynonymous SNV	156608556	C	G	Lsat_1_v5_gn_4_89941.1.path1:Lsat_1_v5_gn_4_89941.1.mrna1:exon19:c.C2482G:p.H828D
qPPS4.2	4	Lsat_1_v5_gn_4_89941	TPL	synonymous SNV	156608818	T	C	Lsat_1_v5_gn_4_89941.2.path1:Lsat_1_v5_gn_4_89941.2.mrna1:exon12:c.C1548T:p.F516F
qPPS4.2	4	Lsat_1_v5_gn_4_95200	FVE/MSI4	synonymous SNV	172728447	G	T	Lsat_1_v5_gn_4_95200.1.path1:Lsat_1_v5_gn_4_95200.1.mrna1:exon1:c.T30G:p.G10G
qPPS4.2	4	Lsat_1_v5_gn_4_95200	FVE/MSI4	synonymous SNV	172729914	A	C	Lsat_1_v5_gn_4_95200.1.path1:Lsat_1_v5_gn_4_95200.1.mrna1:exon5:c.A393C:p.A131A
qPPS4.2	4	Lsat_1_v5_gn_4_95200	FVE/MSI4	synonymous SNV	172730445	T	C	Lsat_1_v5_gn_4_95200.1.path1:Lsat_1_v5_gn_4_95200.1.mrna1:exon8:c.T573C:p.D191D
qPPS4.2	4	Lsat_1_v5_gn_4_95200	FVE/MSI4	synonymous SNV	172730487	T	A	Lsat_1_v5_gn_4_95200.1.path1:Lsat_1_v5_gn_4_95200.1.mrna1:exon8:c.T615A:p.T205T
qPPS4.2	4	Lsat_1_v5_gn_4_95200	FVE/MSI4	synonymous SNV	172730526	T	C	Lsat_1_v5_gn_4_95200.1.path1:Lsat_1_v5_gn_4_95200.1.mrna1:exon8:c.T654C:p.S218S
qPPS4.2	4	Lsat_1_v5_gn_4_95200	FVE/MSI4	synonymous SNV	172730538	G	A	Lsat_1_v5_gn_4_95200.1.path1:Lsat_1_v5_gn_4_95200.1.mrna1:exon8:c.G666A:p.K222K
qPPS4.2	4	Lsat_1_v5_gn_4_95200	FVE/MSI4	synonymous SNV	172730790	T	A	Lsat_1_v5_gn_4_95200.1.path1:Lsat_1_v5_gn_4_95200.1.mrna1:exon9:c.T819A:p.L273L
qPPS4.2	4	Lsat_1_v5_gn_4_95200	FVE/MSI4	synonymous SNV	172730811	C	T	Lsat_1_v5_gn_4_95200.1.path1:Lsat_1_v5_gn_4_95200.1.mrna1:exon9:c.C840T:p.S280S
qPPS4.2	4	Lsat_1_v5_gn_4_97461	ELF7	synonymous SNV	178715417	G	A	Lsat_1_v5_gn_4_97461.1.path1:Lsat_1_v5_gn_4_97461.1.mrna1:exon12:c.C1980T:p.D660D
qPPS4.2	4	Lsat_1_v5_gn_4_97461	ELF7	synonymous SNV	178716194	G	A	Lsat_1_v5_gn_4_97461.1.path1:Lsat_1_v5_gn_4_97461.1.mrna1:exon8:c.C1557T:p.A519A
qPPS4.2	4	Lsat_1_v5_gn_4_97461	ELF7	nonsynonymous SNV	178716319	G	T	Lsat_1_v5_gn_4_97461.1.path1:Lsat_1_v5_gn_4_97461.1.mrna1:exon7:c.C1513A:p.Q505K
qPPS4.2	4	Lsat_1_v5_gn_4_97461	ELF7	synonymous SNV	178716895	G	A	Lsat_1_v5_gn_4_97461.1.path1:Lsat_1_v5_gn_4_97461.1.mrna1:exon4:c.C1206T:p.D402D
qPPS4.2	4	Lsat_1_v5_gn_4_97461	ELF7	synonymous SNV	178716910	G	A	Lsat_1_v5_gn_4_97461.1.path1:Lsat_1_v5_gn_4_97461.1.mrna1:exon4:c.C1191T:p.S397S
qPPS4.2	4	Lsat_1_v5_gn_4_97461	ELF7	synonymous SNV	178717036	A	G	Lsat_1_v5_gn_4_97461.1.path1:Lsat_1_v5_gn_4_97461.1.mrna1:exon4:c.T1065C:p.A355A
qPPS4.2	4	Lsat_1_v5_gn_4_97461	ELF7	synonymous SNV	178717172	A	G	Lsat_1_v5_gn_4_97461.1.path1:Lsat_1_v5_gn_4_97461.1.mrna1:exon3:c.T1020C:p.D340D
qPPS4.2	4	Lsat_1_v5_gn_4_97461	ELF7	synonymous SNV	178717180	A	G	Lsat_1_v5_gn_4_97461.1.path1:Lsat_1_v5_gn_4_97461.1.mrna1:exon3:c.T1012C:p.L338L
qPPS4.2	4	Lsat_1_v5_gn_4_97461	ELF7	synonymous SNV	178717205	C	T	Lsat_1_v5_gn_4_97461.1.path1:Lsat_1_v5_gn_4_97461.1.mrna1:exon3:c.G987A:p.E329E
qPPS4.2	4	Lsat_1_v5_gn_4_97461	ELF7	synonymous SNV	178718005	G	T	Lsat_1_v5_gn_4_97461.1.path1:Lsat_1_v5_gn_4_97461.1.mrna1:exon1:c.A363C:p.P121P
qPPS4.2	4	Lsat_1_v5_gn_4_99581	FTIP1	synonymous SNV	183480733	G	A	Lsat_1_v5_gn_4_99581.1.path1:Lsat_1_v5_gn_4_99581.1.mrna1:exon1:c.C2295T:p.F765F
qPPS4.2	4	Lsat_1_v5_gn_4_99581	FTIP1	synonymous SNV	183480799	G	A	Lsat_1_v5_gn_4_99581.1.path1:Lsat_1_v5_gn_4_99581.1.mrna1:exon1:c.C2229T:p.C743C
qPPS4.2	4	Lsat_1_v5_gn_4_99581	FTIP1	synonymous SNV	183481030	C	A	Lsat_1_v5_gn_4_99581.1.path1:Lsat_1_v5_gn_4_99581.1.mrna1:exon1:c.G1998T:p.V666V
qPPS4.2	4	Lsat_1_v5_gn_4_99581	FTIP1	synonymous SNV	183481048	A	G	Lsat_1_v5_gn_4_99581.1.path1:Lsat_1_v5_gn_4_99581.1.mrna1:exon1:c.T1980C:p.Y660Y
qPPS4.2	4	Lsat_1_v5_gn_4_99581	FTIP1	nonsynonymous SNV	183481102	C	G	Lsat_1_v5_gn_4_99581.1.path1:Lsat_1_v5_gn_4_99581.1.mrna1:exon1:c.G1926C:p.M642I
qPPS4.2	4	Lsat_1_v5_gn_4_99581	FTIP1	synonymous SNV	183481174	T	A	Lsat_1_v5_gn_4_99581.1.path1:Lsat_1_v5_gn_4_99581.1.mrna1:exon1:c.A1854T:p.P618P
qPPS4.2	4	Lsat_1_v5_gn_4_99581	FTIP1	nonsynonymous SNV	183482229	T	C	Lsat_1_v5_gn_4_99581.1.path1:Lsat_1_v5_gn_4_99581.1.mrna1:exon1:c.A799G:p.I267V
qPPS4.2	4	Lsat_1_v5_gn_4_99581	FTIP1	nonsynonymous SNV	183482356	T	G	Lsat_1_v5_gn_4_99581.1.path1:Lsat_1_v5_gn_4_99581.1.mrna1:exon1:c.A672C:p.E224D
qPPS4.2	4	Lsat_1_v5_gn_4_99581	FTIP1	synonymous SNV	183482362	G	A	Lsat_1_v5_gn_4_99581.1.path1:Lsat_1_v5_gn_4_99581.1.mrna1:exon1:c.C666T:p.N222N
qPPS4.2	4	Lsat_1_v5_gn_4_99581	FTIP1	synonymous SNV	183482404	C	T	Lsat_1_v5_gn_4_99581.1.path1:Lsat_1_v5_gn_4_99581.1.mrna1:exon1:c.G624A:p.E208E
qPPS4.2	4	Lsat_1_v5_gn_4_99581	FTIP1	synonymous SNV	183482419	T	G	Lsat_1_v5_gn_4_99581.1.path1:Lsat_1_v5_gn_4_99581.1.mrna1:exon1:c.A609C:p.G203G
qPPS4.2	4	Lsat_1_v5_gn_4_99581	FTIP1	synonymous SNV	183482476	G	A	Lsat_1_v5_gn_4_99581.1.path1:Lsat_1_v5_gn_4_99581.1.mrna1:exon1:c.C552T:p.A184A
qPPS4.2	4	Lsat_1_v5_gn_4_99581	FTIP1	synonymous SNV	183482494	C	T	Lsat_1_v5_gn_4_99581.1.path1:Lsat_1_v5_gn_4_99581.1.mrna1:exon1:c.G534A:p.P178P
qPPS4.2	4	Lsat_1_v5_gn_4_99581	FTIP1	nonframeshift substitution	183482568	AC	TT	Lsat_1_v5_gn_4_99581.1.path1:Lsat_1_v5_gn_4_99581.1.mrna1:exon1:c.459_460AA
qPPS4.2	4	Lsat_1_v5_gn_4_99581	FTIP1	synonymous SNV	183482611	C	T	Lsat_1_v5_gn_4_99581.1.path1:Lsat_1_v5_gn_4_99581.1.mrna1:exon1:c.G417A:p.E139E
qPPS4.2	4	Lsat_1_v5_gn_4_99581	FTIP1	nonsynonymous SNV	183482669	G	A	Lsat_1_v5_gn_4_99581.1.path1:Lsat_1_v5_gn_4_99581.1.mrna1:exon1:c.C359T:p.T120I
qPPS4.2	4	Lsat_1_v5_gn_4_99581	FTIP1	synonymous SNV	183482710	G	A	Lsat_1_v5_gn_4_99581.1.path1:Lsat_1_v5_gn_4_99581.1.mrna1:exon1:c.C318T:p.Y106Y
qPPS4.2	4	Lsat_1_v5_gn_4_99581	FTIP1	synonymous SNV	183482755	G	A	Lsat_1_v5_gn_4_99581.1.path1:Lsat_1_v5_gn_4_99581.1.mrna1:exon1:c.C273T:p.S91S
qPPS4.2	4	Lsat_1_v5_gn_4_99581	FTIP1	nonsynonymous SNV	183482819	A	C	Lsat_1_v5_gn_4_99581.1.path1:Lsat_1_v5_gn_4_99581.1.mrna1:exon1:c.T209G:p.V70G
qPPS4.2	4	Lsat_1_v5_gn_4_99581	FTIP1	nonsynonymous SNV	183482922	G	T	Lsat_1_v5_gn_4_99581.1.path1:Lsat_1_v5_gn_4_99581.1.mrna1:exon1:c.C106A:p.H36N
qPPS4.2	4	Lsat_1_v5_gn_4_99581	FTIP1	nonframeshift deletion	183482980	CCGGTT	-	Lsat_1_v5_gn_4_99581.1.path1:Lsat_1_v5_gn_4_99581.1.mrna1:exon1:c.43_48del:p.15_16del
qPPS4.2	4	Lsat_1_v5_gn_4_99581	FTIP1	nonsynonymous SNV	183482992	C	G	Lsat_1_v5_gn_4_99581.1.path1:Lsat_1_v5_gn_4_99581.1.mrna1:exon1:c.G36C:p.Q12H
qPPS4.2	4	Lsat_1_v5_gn_4_99581	FTIP1	nonsynonymous SNV	183483011	A	T	Lsat_1_v5_gn_4_99581.1.path1:Lsat_1_v5_gn_4_99581.1.mrna1:exon1:c.T17A:p.L6Q
qPPS7.1	7	Lsat_1_v5_gn_7_1480	LRB1; LRB2/POB1	nonsynonymous SNV	3153549	T	C	Lsat_1_v5_gn_7_1480.3.path1:Lsat_1_v5_gn_7_1480.3.mrna1:exon1:c.G82A:p.G28R
qPPS7.1	7	Lsat_1_v5_gn_7_1480	LRB1; LRB2/POB1	nonframeshift substitution	3153556	ATCCTCACCACCACTACCG	GTCCCCACAAACACAACCA	Lsat_1_v5_gn_7_1480.3.path1:Lsat_1_v5_gn_7_1480.3.mrna1:exon1:c.57_75CGGTAGTGGTGGTGAGGAT
qPPS7.1	7	Lsat_1_v5_gn_7_1480	LRB1; LRB2/POB1	nonframeshift substitution	3153602	GCTGGTG	ACCGACT	Lsat_1_v5_gn_7_1480.3.path1:Lsat_1_v5_gn_7_1480.3.mrna1:exon1:c.23_29AGTCGGT
qPPS7.1	7	Lsat_1_v5_gn_7_1480	LRB1; LRB2/POB1	nonframeshift substitution	3153602	ACTGACT	GCTGGTG	Lsat_1_v5_gn_7_1480.3.path1:Lsat_1_v5_gn_7_1480.3.mrna1:exon1:c.23_29AGTCAGT
qPPS7.1	7	Lsat_1_v5_gn_7_1480	LRB1; LRB2/POB1	nonframeshift substitution	3153615	TT	CA	Lsat_1_v5_gn_7_1480.3.path1:Lsat_1_v5_gn_7_1480.3.mrna1:exon1:c.15_16AA
qPPS7.1	7	Lsat_1_v5_gn_7_4220	BRM/CHR2	synonymous SNV	5330146	G	A	Lsat_1_v5_gn_7_4220.1.path1:Lsat_1_v5_gn_7_4220.1.mrna1:exon14:c.C5985T:p.V1995V
qPPS7.1	7	Lsat_1_v5_gn_7_4220	BRM/CHR2	nonsynonymous SNV	5330156	C	A	Lsat_1_v5_gn_7_4220.1.path1:Lsat_1_v5_gn_7_4220.1.mrna1:exon14:c.G5975T:p.G1992V
qPPS7.1	7	Lsat_1_v5_gn_7_4220	BRM/CHR2	synonymous SNV	5330653	C	T	Lsat_1_v5_gn_7_4220.1.path1:Lsat_1_v5_gn_7_4220.1.mrna1:exon14:c.G5478A:p.S1826S
qPPS7.1	7	Lsat_1_v5_gn_7_4220	BRM/CHR2	synonymous SNV	5332723	T	C	Lsat_1_v5_gn_7_4220.1.path1:Lsat_1_v5_gn_7_4220.1.mrna1:exon11:c.A4668G:p.S1556S
qPPS7.1	7	Lsat_1_v5_gn_7_4220	BRM/CHR2	synonymous SNV	5332744	A	T	Lsat_1_v5_gn_7_4220.1.path1:Lsat_1_v5_gn_7_4220.1.mrna1:exon11:c.A4647T:p.L1549L
qPPS7.1	7	Lsat_1_v5_gn_7_4220	BRM/CHR2	synonymous SNV	5332813	T	C	Lsat_1_v5_gn_7_4220.1.path1:Lsat_1_v5_gn_7_4220.1.mrna1:exon11:c.A4578G:p.S1526S
qPPS7.1	7	Lsat_1_v5_gn_7_4220	BRM/CHR2	nonframeshift substitution	5332813	CA	TG	Lsat_1_v5_gn_7_4220.1.path1:Lsat_1_v5_gn_7_4220.1.mrna1:exon11:c.4577_4578TG
qPPS7.1	7	Lsat_1_v5_gn_7_4220	BRM/CHR2	nonsynonymous SNV	5332973	C	T	Lsat_1_v5_gn_7_4220.1.path1:Lsat_1_v5_gn_7_4220.1.mrna1:exon11:c.A4418G:p.Q1473R
qPPS7.1	7	Lsat_1_v5_gn_7_4220	BRM/CHR2	synonymous SNV	5333245	G	A	Lsat_1_v5_gn_7_4220.1.path1:Lsat_1_v5_gn_7_4220.1.mrna1:exon11:c.C4146T:p.R1382R
qPPS7.1	7	Lsat_1_v5_gn_7_4220	BRM/CHR2	synonymous SNV	5333410	G	A	Lsat_1_v5_gn_7_4220.1.path1:Lsat_1_v5_gn_7_4220.1.mrna1:exon11:c.C3981T:p.D1327D
qPPS7.1	7	Lsat_1_v5_gn_7_4220	BRM/CHR2	synonymous SNV	5333707	A	G	Lsat_1_v5_gn_7_4220.1.path1:Lsat_1_v5_gn_7_4220.1.mrna1:exon11:c.T3684C:p.S1228S
qPPS7.1	7	Lsat_1_v5_gn_7_4220	BRM/CHR2	synonymous SNV	5336224	A	G	Lsat_1_v5_gn_7_4220.1.path1:Lsat_1_v5_gn_7_4220.1.mrna1:exon6:c.C2616T:p.N872N
qPPS7.1	7	Lsat_1_v5_gn_7_4220	BRM/CHR2	synonymous SNV	5338180	A	G	Lsat_1_v5_gn_7_4220.1.path1:Lsat_1_v5_gn_7_4220.1.mrna1:exon3:c.C1806T:p.I602I
qPPS7.1	7	Lsat_1_v5_gn_7_4220	BRM/CHR2	synonymous SNV	5339932	A	G	Lsat_1_v5_gn_7_4220.1.path1:Lsat_1_v5_gn_7_4220.1.mrna1:exon2:c.C618T:p.L206L
qPPS7.1	7	Lsat_1_v5_gn_7_4220	BRM/CHR2	synonymous SNV	5340126	A	G	Lsat_1_v5_gn_7_4220.1.path1:Lsat_1_v5_gn_7_4220.1.mrna1:exon2:c.C424T:p.L142L
qPPS7.1	7	Lsat_1_v5_gn_7_4220	BRM/CHR2	synonymous SNV	5340193	T	C	Lsat_1_v5_gn_7_4220.1.path1:Lsat_1_v5_gn_7_4220.1.mrna1:exon2:c.A357G:p.A119A

## Sheet: Supplementary Table 3
RIL	Treatment	Location	plot	Block	DAYS_TILL_BUDDING	type	GDD_TILL_BUDDING
Arm	LD	DA	201	1	72	raw	878.585
Arm	LD	DA	309	2	78	raw	1012.74
PI	LD	DA	177	1	64	raw	734.859
PI	LD	DA	399	2	64	raw	734.859
RIL1	LD	DA	119	1	72	raw	878.585
RIL1	LD	DA	414	2	78	raw	1012.74
RIL10	LD	DA	78	1	78	raw	1012.74
RIL10	LD	DA	345	2	78	raw	1012.74
RIL100	LD	DA	76	1	72	raw	878.585
RIL100	LD	DA	393	2	78	raw	1012.74
RIL101	LD	DA	41	1	72	raw	878.585
RIL101	LD	DA	423	2	78	raw	1012.74
RIL102	LD	DA	192	1	72	raw	878.585
RIL102	LD	DA	247	2	78	raw	1012.74
RIL103	LD	DA	58	1	72	raw	878.585
RIL103	LD	DA	262	2	72	raw	878.585
RIL104	LD	DA	186	1	72	raw	878.585
RIL104	LD	DA	248	2	72	raw	878.585
RIL105	LD	DA	189	1	78	raw	1012.74
RIL105	LD	DA	337	2	85	raw	1140.83
RIL107	LD	DA	34	1	64	raw	734.859
RIL107	LD	DA	379	2	72	raw	878.585
RIL108	LD	DA	25	1	78	raw	1012.74
RIL108	LD	DA	437	2	78	raw	1012.74
RIL109	LD	DA	162	1	78	raw	1012.74
RIL109	LD	DA	289	2	78	raw	1012.74
RIL11	LD	DA	23	1	64	raw	734.859
RIL11	LD	DA	385	2	72	raw	878.585
RIL110	LD	DA	130	1	64	raw	734.859
RIL110	LD	DA	450	2	64	raw	734.859
RIL111	LD	DA	40	1	64	raw	734.859
RIL111	LD	DA	242	2	72	raw	878.585
RIL112	LD	DA	36	1	64	raw	734.859
RIL112	LD	DA	270	2	64	raw	734.859
RIL113	LD	DA	176	1	72	raw	878.585
RIL113	LD	DA	243	2	72	raw	878.585
RIL114	LD	DA	238	1	78	raw	1012.74
RIL114	LD	DA	351	2	85	raw	1140.83
RIL115	LD	DA	217	1	64	raw	734.859
RIL115	LD	DA	319	2	64	raw	734.859
RIL116	LD	DA	128	1	64	raw	734.859
RIL116	LD	DA	296	2	64	raw	734.859
RIL117	LD	DA	156	1	64	raw	734.859
RIL117	LD	DA	329	2	72	raw	878.585
RIL118	LD	DA	147	1	64	raw	734.859
RIL118	LD	DA	383	2	72	raw	878.585
RIL119	LD	DA	102	1	64	raw	734.859
RIL119	LD	DA	314	2	72	raw	878.585
RIL12	LD	DA	67	1	64	raw	734.859
RIL12	LD	DA	480	2	64	raw	734.859
RIL120	LD	DA	137	1	78	raw	1012.74
RIL120	LD	DA	312	2	85	raw	1140.83
RIL121	LD	DA	228	1	72	raw	878.585
RIL121	LD	DA	359	2	72	raw	878.585
RIL122	LD	DA	30	1	64	raw	734.859
RIL122	LD	DA	413	2	64	raw	734.859
RIL123	LD	DA	37	1	78	raw	1012.74
RIL123	LD	DA	274	2	78	raw	1012.74
RIL124	LD	DA	93	1	78	raw	1012.74
RIL124	LD	DA	440	2	78	raw	1012.74
RIL125	LD	DA	31	1	72	raw	878.585
RIL125	LD	DA	394	2	72	raw	878.585
RIL126	LD	DA	85	1	85	raw	1140.83
RIL126	LD	DA	300	2	85	raw	1140.83
RIL127	LD	DA	49	1	72	raw	878.585
RIL127	LD	DA	416	2	72	raw	878.585
RIL128	LD	DA	193	1	64	raw	734.859
RIL128	LD	DA	464	2	64	raw	734.859
RIL129	LD	DA	65	1	72	raw	878.585
RIL129	LD	DA	374	2	64	raw	734.859
RIL13	LD	DA	240	1	78	raw	1012.74
RIL13	LD	DA	264	2	78	raw	1012.74
RIL130	LD	DA	54	1	78	raw	1012.74
RIL130	LD	DA	352	2	78	raw	1012.74
RIL131	LD	DA	206	1	85	raw	1140.83
RIL131	LD	DA	267	2	85	raw	1140.83
RIL132	LD	DA	336	2	72	raw	878.585
RIL133	LD	DA	74	1	64	raw	734.859
RIL133	LD	DA	353	2	72	raw	878.585
RIL134	LD	DA	83	1	64	raw	734.859
RIL134	LD	DA	378	2	72	raw	878.585
RIL135	LD	DA	199	1	72	raw	878.585
RIL135	LD	DA	431	2	72	raw	878.585
RIL136	LD	DA	68	1	64	raw	734.859
RIL136	LD	DA	347	2	64	raw	734.859
RIL137	LD	DA	179	1	78	raw	1012.74
RIL137	LD	DA	435	2	78	raw	1012.74
RIL138	LD	DA	80	1	72	raw	878.585
RIL138	LD	DA	476	2	64	raw	734.859
RIL139	LD	DA	105	1	64	raw	734.859
RIL139	LD	DA	462	2	64	raw	734.859
RIL14	LD	DA	7	1	64	raw	734.859
RIL14	LD	DA	294	2	64	raw	734.859
RIL140	LD	DA	220	1	72	raw	878.585
RIL140	LD	DA	412	2	64	raw	734.859
RIL141	LD	DA	146	1	72	raw	878.585
RIL141	LD	DA	343	2	72	raw	878.585
RIL142	LD	DA	45	1	78	raw	1012.74
RIL142	LD	DA	434	2	78	raw	1012.74
RIL143	LD	DA	53	1	64	raw	734.859
RIL143	LD	DA	452	2	64	raw	734.859
RIL144	LD	DA	237	1	72	raw	878.585
RIL144	LD	DA	376	2	78	raw	1012.74
RIL145	LD	DA	211	1	64	raw	734.859
RIL145	LD	DA	466	2	64	raw	734.859
RIL146	LD	DA	70	1	64	raw	734.859
RIL146	LD	DA	444	2	64	raw	734.859
RIL147	LD	DA	131	1	72	raw	878.585
RIL147	LD	DA	458	2	72	raw	878.585
RIL148	LD	DA	235	1	72	raw	878.585
RIL148	LD	DA	406	2	78	raw	1012.74
RIL149	LD	DA	172	1	64	raw	734.859
RIL149	LD	DA	446	2	64	raw	734.859
RIL15	LD	DA	92	1	72	raw	878.585
RIL15	LD	DA	428	2	64	raw	734.859
RIL150	LD	DA	163	1	78	raw	1012.74
RIL150	LD	DA	304	2	78	raw	1012.74
RIL151	LD	DA	203	1	64	raw	734.859
RIL151	LD	DA	253	2	72	raw	878.585
RIL152	LD	DA	223	1	72	raw	878.585
RIL152	LD	DA	285	2	78	raw	1012.74
RIL153	LD	DA	190	1	72	raw	878.585
RIL153	LD	DA	409	2	78	raw	1012.74
RIL154	LD	DA	118	1	64	raw	734.859
RIL154	LD	DA	472	2	64	raw	734.859
RIL155	LD	DA	79	1	64	raw	734.859
RIL155	LD	DA	411	2	64	raw	734.859
RIL156	LD	DA	152	1	64	raw	734.859
RIL156	LD	DA	295	2	64	raw	734.859
RIL157	LD	DA	104	1	72	raw	878.585
RIL157	LD	DA	422	2	72	raw	878.585
RIL158	LD	DA	140	1	64	raw	734.859
RIL158	LD	DA	321	2	64	raw	734.859
RIL159	LD	DA	207	1	72	raw	878.585
RIL159	LD	DA	318	2	72	raw	878.585
RIL16	LD	DA	133	1	72	raw	878.585
RIL16	LD	DA	298	2	72	raw	878.585
RIL160	LD	DA	184	1	72	raw	878.585
RIL160	LD	DA	349	2	78	raw	1012.74
RIL161	LD	DA	96	1	64	raw	734.859
RIL161	LD	DA	333	2	72	raw	878.585
RIL162	LD	DA	87	1	64	raw	734.859
RIL162	LD	DA	331	2	72	raw	878.585
RIL163	LD	DA	8	1	72	raw	878.585
RIL163	LD	DA	417	2	78	raw	1012.74
RIL164	LD	DA	33	1	72	raw	878.585
RIL164	LD	DA	459	2	78	raw	1012.74
RIL165	LD	DA	167	1	78	raw	1012.74
RIL165	LD	DA	363	2	78	raw	1012.74
RIL166	LD	DA	181	1	72	raw	878.585
RIL166	LD	DA	332	2	78	raw	1012.74
RIL167	LD	DA	22	1	64	raw	734.859
RIL167	LD	DA	278	2	64	raw	734.859
RIL168	LD	DA	164	1	78	raw	1012.74
RIL168	LD	DA	305	2	78	raw	1012.74
RIL169	LD	DA	233	1	72	raw	878.585
RIL169	LD	DA	375	2	78	raw	1012.74
RIL17	LD	DA	99	1	72	raw	878.585
RIL17	LD	DA	273	2	72	raw	878.585
RIL170	LD	DA	69	1	72	raw	878.585
RIL170	LD	DA	443	2	78	raw	1012.74
RIL171	LD	DA	165	1	92	raw	1279.17
RIL171	LD	DA	245	2	92	raw	1279.17
RIL172	LD	DA	100	1	72	raw	878.585
RIL172	LD	DA	381	2	72	raw	878.585
RIL173	LD	DA	213	1	64	raw	734.859
RIL173	LD	DA	334	2	64	raw	734.859
RIL174	LD	DA	214	1	72	raw	878.585
RIL174	LD	DA	392	2	72	raw	878.585
RIL175	LD	DA	150	1	64	raw	734.859
RIL175	LD	DA	370	2	72	raw	878.585
RIL176	LD	DA	169	1	64	raw	734.859
RIL176	LD	DA	373	2	64	raw	734.859
RIL177	LD	DA	20	1	64	raw	734.859
RIL177	LD	DA	445	2	64	raw	734.859
RIL178	LD	DA	219	1	64	raw	734.859
RIL178	LD	DA	438	2	64	raw	734.859
RIL179	LD	DA	168	1	72	raw	878.585
RIL179	LD	DA	421	2	72	raw	878.585
RIL18	LD	DA	183	1	64	raw	734.859
RIL18	LD	DA	408	2	64	raw	734.859
RIL180	LD	DA	226	1	72	raw	878.585
RIL180	LD	DA	441	2	72	raw	878.585
RIL181	LD	DA	15	1	64	raw	734.859
RIL181	LD	DA	433	2	72	raw	878.585
RIL182	LD	DA	81	1	72	raw	878.585
RIL182	LD	DA	432	2	72	raw	878.585
RIL183	LD	DA	89	1	72	raw	878.585
RIL183	LD	DA	316	2	78	raw	1012.74
RIL184	LD	DA	212	1	72	raw	878.585
RIL184	LD	DA	260	2	78	raw	1012.74
RIL185	LD	DA	26	1	64	raw	734.859
RIL185	LD	DA	386	2	72	raw	878.585
RIL186	LD	DA	182	1	72	raw	878.585
RIL186	LD	DA	460	2	72	raw	878.585
RIL187	LD	DA	215	1	78	raw	1012.74
RIL187	LD	DA	372	2	78	raw	1012.74
RIL188	LD	DA	293	2	64	raw	734.859
RIL189	LD	DA	75	1	64	raw	734.859
RIL189	LD	DA	436	2	72	raw	878.585
RIL19	LD	DA	198	1	72	raw	878.585
RIL19	LD	DA	400	2	72	raw	878.585
RIL190	LD	DA	6	1	64	raw	734.859
RIL190	LD	DA	387	2	64	raw	734.859
RIL191	LD	DA	135	1	64	raw	734.859
RIL191	LD	DA	404	2	72	raw	878.585
RIL192	LD	DA	61	1	72	raw	878.585
RIL192	LD	DA	367	2	78	raw	1012.74
RIL193	LD	DA	461	2	72	raw	878.585
RIL194	LD	DA	149	1	72	raw	878.585
RIL194	LD	DA	442	2	72	raw	878.585
RIL195	LD	DA	43	1	72	raw	878.585
RIL195	LD	DA	457	2	72	raw	878.585
RIL196	LD	DA	122	1	72	raw	878.585
RIL196	LD	DA	439	2	78	raw	1012.74
RIL197	LD	DA	57	1	72	raw	878.585
RIL197	LD	DA	246	2	72	raw	878.585
RIL198	LD	DA	103	1	72	raw	878.585
RIL198	LD	DA	429	2	78	raw	1012.74
RIL199	LD	DA	134	1	78	raw	1012.74
RIL199	LD	DA	456	2	72	raw	878.585
RIL2	LD	DA	116	1	72	raw	878.585
RIL2	LD	DA	327	2	78	raw	1012.74
RIL20	LD	DA	129	1	72	raw	878.585
RIL20	LD	DA	397	2	78	raw	1012.74
RIL200	LD	DA	185	1	72	raw	878.585
RIL200	LD	DA	418	2	72	raw	878.585
RIL201	LD	DA	160	1	72	raw	878.585
RIL201	LD	DA	291	2	72	raw	878.585
RIL202	LD	DA	95	1	78	raw	1012.74
RIL202	LD	DA	398	2	85	raw	1140.83
RIL203	LD	DA	4	1	78	raw	1012.74
RIL203	LD	DA	350	2	78	raw	1012.74
RIL204	LD	DA	109	1	64	raw	734.859
RIL204	LD	DA	473	2	64	raw	734.859
RIL205	LD	DA	123	1	78	raw	1012.74
RIL205	LD	DA	258	2	78	raw	1012.74
RIL206	LD	DA	101	1	64	raw	734.859
RIL206	LD	DA	382	2	64	raw	734.859
RIL207	LD	DA	234	1	72	raw	878.585
RIL207	LD	DA	326	2	78	raw	1012.74
RIL208	LD	DA	232	1	72	raw	878.585
RIL208	LD	DA	391	2	72	raw	878.585
RIL21	LD	DA	195	1	72	raw	878.585
RIL21	LD	DA	282	2	78	raw	1012.74
RIL210	LD	DA	218	1	72	raw	878.585
RIL210	LD	DA	377	2	78	raw	1012.74
RIL211	LD	DA	210	1	64	raw	734.859
RIL211	LD	DA	389	2	72	raw	878.585
RIL212	LD	DA	151	1	72	raw	878.585
RIL212	LD	DA	424	2	78	raw	1012.74
RIL213	LD	DA	224	1	72	raw	878.585
RIL213	LD	DA	356	2	78	raw	1012.74
RIL214	LD	DA	3	1	64	raw	734.859
RIL214	LD	DA	288	2	72	raw	878.585
RIL215	LD	DA	47	1	78	raw	1012.74
RIL215	LD	DA	279	2	85	raw	1140.83
RIL216	LD	DA	174	1	72	raw	878.585
RIL216	LD	DA	322	2	72	raw	878.585
RIL217	LD	DA	121	1	72	raw	878.585
RIL217	LD	DA	263	2	72	raw	878.585
RIL218	LD	DA	187	1	72	raw	878.585
RIL218	LD	DA	249	2	78	raw	1012.74
RIL219	LD	DA	112	1	72	raw	878.585
RIL219	LD	DA	403	2	72	raw	878.585
RIL22	LD	DA	144	1	78	raw	1012.74
RIL22	LD	DA	339	2	78	raw	1012.74
RIL220	LD	DA	154	1	72	raw	878.585
RIL220	LD	DA	396	2	72	raw	878.585
RIL221	LD	DA	86	1	78	raw	1012.74
RIL221	LD	DA	268	2	78	raw	1012.74
RIL222	LD	DA	153	1	78	raw	1012.74
RIL222	LD	DA	341	2	85	raw	1140.83
RIL223	LD	DA	16	1	64	raw	734.859
RIL223	LD	DA	384	2	64	raw	734.859
RIL224	LD	DA	32	1	72	raw	878.585
RIL224	LD	DA	325	2	78	raw	1012.74
RIL225	LD	DA	56	1	64	raw	734.859
RIL225	LD	DA	311	2	72	raw	878.585
RIL226	LD	DA	230	1	72	raw	878.585
RIL226	LD	DA	342	2	72	raw	878.585
RIL227	LD	DA	39	1	64	raw	734.859
RIL227	LD	DA	250	2	64	raw	734.859
RIL228	LD	DA	222	1	64	raw	734.859
RIL228	LD	DA	467	2	64	raw	734.859
RIL229	LD	DA	125	1	72	raw	878.585
RIL229	LD	DA	361	2	78	raw	1012.74
RIL23	LD	DA	90	1	64	raw	734.859
RIL23	LD	DA	302	2	64	raw	734.859
RIL230	LD	DA	9	1	64	raw	734.859
RIL230	LD	DA	427	2	64	raw	734.859
RIL231	LD	DA	91	1	64	raw	734.859
RIL231	LD	DA	340	2	64	raw	734.859
RIL232	LD	DA	59	1	78	raw	1012.74
RIL232	LD	DA	447	2	72	raw	878.585
RIL233	LD	DA	48	1	64	raw	734.859
RIL233	LD	DA	330	2	64	raw	734.859
RIL234	LD	DA	145	1	72	raw	878.585
RIL234	LD	DA	328	2	78	raw	1012.74
RIL235	LD	DA	66	1	64	raw	734.859
RIL235	LD	DA	303	2	72	raw	878.585
RIL236	LD	DA	120	1	78	raw	1012.74
RIL236	LD	DA	448	2	78	raw	1012.74
RIL237	LD	DA	98	1	72	raw	878.585
RIL237	LD	DA	299	2	72	raw	878.585
RIL238	LD	DA	173	1	78	raw	1012.74
RIL238	LD	DA	430	2	72	raw	878.585
RIL239	LD	DA	239	1	85	raw	1140.83
RIL239	LD	DA	405	2	78	raw	1012.74
RIL24	LD	DA	159	1	78	raw	1012.74
RIL24	LD	DA	369	2	78	raw	1012.74
RIL25	LD	DA	143	1	72	raw	878.585
RIL25	LD	DA	470	2	64	raw	734.859
RIL26	LD	DA	191	1	72	raw	878.585
RIL26	LD	DA	297	2	72	raw	878.585
RIL27	LD	DA	161	1	78	raw	1012.74
RIL27	LD	DA	478	2	78	raw	1012.74
RIL28	LD	DA	139	1	64	raw	734.859
RIL28	LD	DA	281	2	64	raw	734.859
RIL29	LD	DA	2	1	72	raw	878.585
RIL29	LD	DA	259	2	72	raw	878.585
RIL3	LD	DA	71	1	64	raw	734.859
RIL3	LD	DA	254	2	78	raw	1012.74
RIL30	LD	DA	136	1	64	raw	734.859
RIL30	LD	DA	265	2	64	raw	734.859
RIL31	LD	DA	208	1	72	raw	878.585
RIL31	LD	DA	388	2	78	raw	1012.74
RIL32	LD	DA	175	1	78	raw	1012.74
RIL32	LD	DA	287	2	85	raw	1140.83
RIL33	LD	DA	188	1	72	raw	878.585
RIL33	LD	DA	368	2	78	raw	1012.74
RIL34	LD	DA	124	1	72	raw	878.585
RIL34	LD	DA	266	2	78	raw	1012.74
RIL35	LD	DA	194	1	72	raw	878.585
RIL35	LD	DA	475	2	72	raw	878.585
RIL36	LD	DA	52	1	64	raw	734.859
RIL36	LD	DA	463	2	72	raw	878.585
RIL37	LD	DA	132	1	64	raw	734.859
RIL37	LD	DA	380	2	72	raw	878.585
RIL38	LD	DA	44	1	78	raw	1012.74
RIL38	LD	DA	407	2	78	raw	1012.74
RIL39	LD	DA	24	1	64	raw	734.859
RIL39	LD	DA	257	2	78	raw	1012.74
RIL4	LD	DA	138	1	72	raw	878.585
RIL4	LD	DA	277	2	72	raw	878.585
RIL40	LD	DA	88	1	72	raw	878.585
RIL40	LD	DA	335	2	72	raw	878.585
RIL41	LD	DA	21	1	64	raw	734.859
RIL41	LD	DA	365	2	64	raw	734.859
RIL42	LD	DA	126	1	64	raw	734.859
RIL42	LD	DA	401	2	78	raw	1012.74
RIL43	LD	DA	51	1	64	raw	734.859
RIL43	LD	DA	308	2	64	raw	734.859
RIL44	LD	DA	27	1	72	raw	878.585
RIL44	LD	DA	366	2	72	raw	878.585
RIL45	LD	DA	204	1	64	raw	734.859
RIL45	LD	DA	355	2	72	raw	878.585
RIL46	LD	DA	42	1	72	raw	878.585
RIL46	LD	DA	420	2	72	raw	878.585
RIL47	LD	DA	166	1	72	raw	878.585
RIL47	LD	DA	252	2	72	raw	878.585
RIL48	LD	DA	55	1	64	raw	734.859
RIL48	LD	DA	451	2	64	raw	734.859
RIL49	LD	DA	12	1	72	raw	878.585
RIL49	LD	DA	426	2	78	raw	1012.74
RIL5	LD	DA	225	1	64	raw	734.859
RIL5	LD	DA	455	2	72	raw	878.585
RIL50	LD	DA	148	1	64	raw	734.859
RIL50	LD	DA	301	2	64	raw	734.859
RIL51	LD	DA	1	1	78	raw	1012.74
RIL51	LD	DA	474	2	78	raw	1012.74
RIL52	LD	DA	108	1	72	raw	878.585
RIL52	LD	DA	272	2	72	raw	878.585
RIL53	LD	DA	29	1	72	raw	878.585
RIL53	LD	DA	348	2	72	raw	878.585
RIL54	LD	DA	205	1	64	raw	734.859
RIL54	LD	DA	471	2	64	raw	734.859
RIL55	LD	DA	178	1	78	raw	1012.74
RIL55	LD	DA	468	2	64	raw	734.859
RIL56	LD	DA	73	1	72	raw	878.585
RIL56	LD	DA	290	2	78	raw	1012.74
RIL57	LD	DA	231	1	72	raw	878.585
RIL57	LD	DA	283	2	78	raw	1012.74
RIL58	LD	DA	202	1	72	raw	878.585
RIL58	LD	DA	344	2	78	raw	1012.74
RIL59	LD	DA	155	1	64	raw	734.859
RIL59	LD	DA	354	2	72	raw	878.585
RIL6	LD	DA	127	1	72	raw	878.585
RIL6	LD	DA	360	2	72	raw	878.585
RIL60	LD	DA	221	1	78	raw	1012.74
RIL60	LD	DA	415	2	85	raw	1140.83
RIL61	LD	DA	114	1	64	raw	734.859
RIL61	LD	DA	419	2	72	raw	878.585
RIL62	LD	DA	180	1	72	raw	878.585
RIL62	LD	DA	453	2	78	raw	1012.74
RIL64	LD	DA	227	1	64	raw	734.859
RIL64	LD	DA	315	2	64	raw	734.859
RIL65	LD	DA	216	1	64	raw	734.859
RIL65	LD	DA	465	2	64	raw	734.859
RIL66	LD	DA	46	1	72	raw	878.585
RIL66	LD	DA	402	2	64	raw	734.859
RIL67	LD	DA	158	1	64	raw	734.859
RIL67	LD	DA	276	2	64	raw	734.859
RIL68	LD	DA	11	1	78	raw	1012.74
RIL68	LD	DA	271	2	78	raw	1012.74
RIL69	LD	DA	113	1	64	raw	734.859
RIL69	LD	DA	244	2	72	raw	878.585
RIL7	LD	DA	28	1	78	raw	1012.74
RIL7	LD	DA	477	2	78	raw	1012.74
RIL70	LD	DA	200	1	64	raw	734.859
RIL70	LD	DA	364	2	64	raw	734.859
RIL71	LD	DA	110	1	64	raw	734.859
RIL71	LD	DA	425	2	64	raw	734.859
RIL72	LD	DA	97	1	72	raw	878.585
RIL72	LD	DA	410	2	78	raw	1012.74
RIL73	LD	DA	117	1	64	raw	734.859
RIL73	LD	DA	395	2	64	raw	734.859
RIL74	LD	DA	209	1	64	raw	734.859
RIL74	LD	DA	284	2	72	raw	878.585
RIL75	LD	DA	142	1	78	raw	1012.74
RIL75	LD	DA	479	2	64	raw	734.859
RIL77	LD	DA	94	1	64	raw	734.859
RIL77	LD	DA	358	2	64	raw	734.859
RIL78	LD	DA	197	1	64	raw	734.859
RIL78	LD	DA	320	2	72	raw	878.585
RIL79	LD	DA	19	1	72	raw	878.585
RIL79	LD	DA	346	2	78	raw	1012.74
RIL8	LD	DA	106	1	64	raw	734.859
RIL8	LD	DA	286	2	64	raw	734.859
RIL80	LD	DA	13	1	72	raw	878.585
RIL80	LD	DA	454	2	64	raw	734.859
RIL81	LD	DA	14	1	72	raw	878.585
RIL81	LD	DA	323	2	72	raw	878.585
RIL82	LD	DA	115	1	64	raw	734.859
RIL82	LD	DA	261	2	64	raw	734.859
RIL83	LD	DA	170	1	72	raw	878.585
RIL83	LD	DA	292	2	72	raw	878.585
RIL84	LD	DA	62	1	72	raw	878.585
RIL84	LD	DA	469	2	64	raw	734.859
RIL85	LD	DA	72	1	72	raw	878.585
RIL85	LD	DA	255	2	72	raw	878.585
RIL86	LD	DA	17	1	72	raw	878.585
RIL86	LD	DA	338	2	64	raw	734.859
RIL87	LD	DA	111	1	64	raw	734.859
RIL87	LD	DA	371	2	64	raw	734.859
RIL88	LD	DA	60	1	92	raw	1279.17
RIL88	LD	DA	307	2	78	raw	1012.74
RIL89	LD	DA	171	1	64	raw	734.859
RIL89	LD	DA	269	2	64	raw	734.859
RIL9	LD	DA	236	1	72	raw	878.585
RIL9	LD	DA	357	2	78	raw	1012.74
RIL90	LD	DA	141	1	72	raw	878.585
RIL90	LD	DA	324	2	72	raw	878.585
RIL91	LD	DA	84	1	72	raw	878.585
RIL91	LD	DA	362	2	72	raw	878.585
RIL92	LD	DA	229	1	78	raw	1012.74
RIL92	LD	DA	256	2	78	raw	1012.74
RIL93	LD	DA	35	1	72	raw	878.585
RIL93	LD	DA	280	2	78	raw	1012.74
RIL94	LD	DA	107	1	64	raw	734.859
RIL94	LD	DA	390	2	72	raw	878.585
RIL95	LD	DA	77	1	64	raw	734.859
RIL95	LD	DA	306	2	72	raw	878.585
RIL96	LD	DA	63	1	64	raw	734.859
RIL96	LD	DA	313	2	64	raw	734.859
RIL97	LD	DA	196	1	64	raw	734.859
RIL97	LD	DA	310	2	72	raw	878.585
RIL98	LD	DA	157	1	78	raw	1012.74
RIL98	LD	DA	449	2	78	raw	1012.74
RIL99	LD	DA	5	1	72	raw	878.585
RIL99	LD	DA	251	2	78	raw	1012.74
Arm	LD	SA	18	1	91	raw	1111.53
Arm	LD	SA	284	2	91	raw	1111.53
PI	LD	SA	16	1	77	raw	960.291
PI	LD	SA	385	2	70	raw	884.477
RIL1	LD	SA	176	1	91	raw	1111.53
RIL1	LD	SA	246	2	91	raw	1111.53
RIL10	LD	SA	136	1	91	raw	1111.53
RIL10	LD	SA	285	2	91	raw	1111.53
RIL100	LD	SA	14	1	84	raw	1038.06
RIL100	LD	SA	407	2	84	raw	1038.06
RIL101	LD	SA	184	1	91	raw	1111.53
RIL101	LD	SA	270	2	84	raw	1038.06
RIL102	LD	SA	51	1	84	raw	1038.06
RIL102	LD	SA	244	2	84	raw	1038.06
RIL103	LD	SA	213	1	77	raw	960.291
RIL103	LD	SA	314	2	77	raw	960.291
RIL104	LD	SA	126	1	77	raw	960.291
RIL104	LD	SA	424	2	77	raw	960.291
RIL105	LD	SA	43	1	91	raw	1111.53
RIL105	LD	SA	250	2	91	raw	1111.53
RIL107	LD	SA	73	1	77	raw	960.291
RIL107	LD	SA	266	2	84	raw	1038.06
RIL108	LD	SA	72	1	91	raw	1111.53
RIL108	LD	SA	375	2	91	raw	1111.53
RIL109	LD	SA	171	1	91	raw	1111.53
RIL109	LD	SA	357	2	84	raw	1038.06
RIL11	LD	SA	158	1	77	raw	960.291
RIL11	LD	SA	413	2	77	raw	960.291
RIL110	LD	SA	47	1	77	raw	960.291
RIL110	LD	SA	350	2	84	raw	1038.06
RIL111	LD	SA	163	1	77	raw	960.291
RIL111	LD	SA	379	2	77	raw	960.291
RIL112	LD	SA	142	1	84	raw	1038.06
RIL112	LD	SA	448	2	77	raw	960.291
RIL113	LD	SA	63	1	77	raw	960.291
RIL113	LD	SA	338	2	77	raw	960.291
RIL114	LD	SA	160	1	91	raw	1111.53
RIL114	LD	SA	329	2	91	raw	1111.53
RIL115	LD	SA	2	1	77	raw	960.291
RIL115	LD	SA	445	2	77	raw	960.291
RIL116	LD	SA	26	1	77	raw	960.291
RIL116	LD	SA	437	2	70	raw	884.477
RIL117	LD	SA	182	1	77	raw	960.291
RIL117	LD	SA	387	2	77	raw	960.291
RIL118	LD	SA	115	1	77	raw	960.291
RIL118	LD	SA	359	2	77	raw	960.291
RIL119	LD	SA	159	1	77	raw	960.291
RIL119	LD	SA	354	2	77	raw	960.291
RIL12	LD	SA	108	1	70	raw	884.477
RIL12	LD	SA	410	2	70	raw	884.477
RIL120	LD	SA	52	1	84	raw	1038.06
RIL120	LD	SA	271	2	91	raw	1111.53
RIL121	LD	SA	224	1	77	raw	960.291
RIL121	LD	SA	420	2	77	raw	960.291
RIL122	LD	SA	204	1	77	raw	960.291
RIL122	LD	SA	393	2	84	raw	1038.06
RIL123	LD	SA	30	1	77	raw	960.291
RIL123	LD	SA	398	2	91	raw	1111.53
RIL124	LD	SA	9	1	77	raw	960.291
RIL124	LD	SA	267	2	84	raw	1038.06
RIL125	LD	SA	34	1	77	raw	960.291
RIL125	LD	SA	392	2	77	raw	960.291
RIL126	LD	SA	100	1	91	raw	1111.53
RIL126	LD	SA	286	2	91	raw	1111.53
RIL127	LD	SA	187	1	77	raw	960.291
RIL127	LD	SA	480	2	77	raw	960.291
RIL128	LD	SA	77	1	77	raw	960.291
RIL128	LD	SA	452	2	70	raw	884.477
RIL129	LD	SA	239	1	70	raw	884.477
RIL129	LD	SA	256	2	77	raw	960.291
RIL13	LD	SA	231	1	77	raw	960.291
RIL13	LD	SA	298	2	84	raw	1038.06
RIL130	LD	SA	186	1	77	raw	960.291
RIL130	LD	SA	320	2	91	raw	1111.53
RIL131	LD	SA	112	1	91	raw	1111.53
RIL131	LD	SA	414	2	91	raw	1111.53
RIL132	LD	SA	230	1	77	raw	960.291
RIL132	LD	SA	249	2	84	raw	1038.06
RIL133	LD	SA	39	1	77	raw	960.291
RIL133	LD	SA	459	2	77	raw	960.291
RIL134	LD	SA	217	1	77	raw	960.291
RIL134	LD	SA	430	2	77	raw	960.291
RIL135	LD	SA	87	1	77	raw	960.291
RIL135	LD	SA	425	2	77	raw	960.291
RIL136	LD	SA	23	1	77	raw	960.291
RIL136	LD	SA	366	2	77	raw	960.291
RIL137	LD	SA	211	1	84	raw	1038.06
RIL137	LD	SA	307	2	91	raw	1111.53
RIL138	LD	SA	4	1	84	raw	1038.06
RIL138	LD	SA	255	2	77	raw	960.291
RIL139	LD	SA	237	1	70	raw	884.477
RIL139	LD	SA	344	2	77	raw	960.291
RIL14	LD	SA	189	1	77	raw	960.291
RIL14	LD	SA	428	2	77	raw	960.291
RIL140	LD	SA	156	1	77	raw	960.291
RIL140	LD	SA	382	2	77	raw	960.291
RIL141	LD	SA	210	1	77	raw	960.291
RIL141	LD	SA	460	2	77	raw	960.291
RIL142	LD	SA	144	1	77	raw	960.291
RIL142	LD	SA	365	2	91	raw	1111.53
RIL143	LD	SA	36	1	77	raw	960.291
RIL143	LD	SA	418	2	77	raw	960.291
RIL144	LD	SA	188	1	77	raw	960.291
RIL144	LD	SA	465	2	77	raw	960.291
RIL145	LD	SA	41	1	77	raw	960.291
RIL145	LD	SA	332	2	77	raw	960.291
RIL146	LD	SA	10	1	70	raw	884.477
RIL146	LD	SA	265	2	70	raw	884.477
RIL147	LD	SA	154	1	84	raw	1038.06
RIL147	LD	SA	438	2	84	raw	1038.06
RIL148	LD	SA	94	1	77	raw	960.291
RIL148	LD	SA	251	2	84	raw	1038.06
RIL149	LD	SA	24	1	84	raw	1038.06
RIL149	LD	SA	466	2	70	raw	884.477
RIL15	LD	SA	21	1	77	raw	960.291
RIL15	LD	SA	472	2	77	raw	960.291
RIL150	LD	SA	129	1	98	raw	1189.6
RIL150	LD	SA	358	2	91	raw	1111.53
RIL151	LD	SA	205	1	77	raw	960.291
RIL151	LD	SA	408	2	77	raw	960.291
RIL152	LD	SA	106	1	77	raw	960.291
RIL152	LD	SA	254	2	84	raw	1038.06
RIL153	LD	SA	178	1	84	raw	1038.06
RIL153	LD	SA	433	2	91	raw	1111.53
RIL154	LD	SA	38	1	77	raw	960.291
RIL154	LD	SA	290	2	84	raw	1038.06
RIL155	LD	SA	90	1	77	raw	960.291
RIL155	LD	SA	281	2	84	raw	1038.06
RIL156	LD	SA	137	1	70	raw	884.477
RIL156	LD	SA	291	2	77	raw	960.291
RIL157	LD	SA	40	1	77	raw	960.291
RIL157	LD	SA	317	2	77	raw	960.291
RIL158	LD	SA	66	1	77	raw	960.291
RIL158	LD	SA	257	2	77	raw	960.291
RIL159	LD	SA	226	1	77	raw	960.291
RIL159	LD	SA	349	2	77	raw	960.291
RIL16	LD	SA	131	1	77	raw	960.291
RIL16	LD	SA	303	2	84	raw	1038.06
RIL160	LD	SA	28	1	77	raw	960.291
RIL160	LD	SA	362	2	84	raw	1038.06
RIL161	LD	SA	111	1	77	raw	960.291
RIL161	LD	SA	316	2	77	raw	960.291
RIL162	LD	SA	61	1	77	raw	960.291
RIL162	LD	SA	292	2	77	raw	960.291
RIL163	LD	SA	218	1	77	raw	960.291
RIL163	LD	SA	259	2	84	raw	1038.06
RIL164	LD	SA	48	1	77	raw	960.291
RIL164	LD	SA	287	2	84	raw	1038.06
RIL165	LD	SA	68	1	91	raw	1111.53
RIL165	LD	SA	241	2	84	raw	1038.06
RIL166	LD	SA	60	1	77	raw	960.291
RIL166	LD	SA	447	2	77	raw	960.291
RIL167	LD	SA	31	1	77	raw	960.291
RIL167	LD	SA	479	2	70	raw	884.477
RIL168	LD	SA	192	1	77	raw	960.291
RIL168	LD	SA	262	2	84	raw	1038.06
RIL169	LD	SA	17	1	70	raw	884.477
RIL169	LD	SA	450	2	77	raw	960.291
RIL17	LD	SA	103	1	77	raw	960.291
RIL17	LD	SA	471	2	77	raw	960.291
RIL170	LD	SA	42	1	77	raw	960.291
RIL170	LD	SA	415	2	77	raw	960.291
RIL171	LD	SA	84	1	98	raw	1189.6
RIL171	LD	SA	325	2	91	raw	1111.53
RIL172	LD	SA	46	1	77	raw	960.291
RIL172	LD	SA	416	2	77	raw	960.291
RIL173	LD	SA	82	1	77	raw	960.291
RIL173	LD	SA	403	2	77	raw	960.291
RIL174	LD	SA	69	1	84	raw	1038.06
RIL174	LD	SA	436	2	77	raw	960.291
RIL175	LD	SA	220	1	77	raw	960.291
RIL175	LD	SA	283	2	77	raw	960.291
RIL176	LD	SA	155	1	77	raw	960.291
RIL176	LD	SA	374	2	84	raw	1038.06
RIL177	LD	SA	223	1	77	raw	960.291
RIL177	LD	SA	371	2	77	raw	960.291
RIL178	LD	SA	123	1	77	raw	960.291
RIL178	LD	SA	474	2	77	raw	960.291
RIL179	LD	SA	105	1	77	raw	960.291
RIL179	LD	SA	327	2	77	raw	960.291
RIL18	LD	SA	8	1	77	raw	960.291
RIL18	LD	SA	390	2	77	raw	960.291
RIL180	LD	SA	114	1	77	raw	960.291
RIL180	LD	SA	335	2	77	raw	960.291
RIL181	LD	SA	113	1	77	raw	960.291
RIL181	LD	SA	439	2	70	raw	884.477
RIL182	LD	SA	120	1	84	raw	1038.06
RIL182	LD	SA	299	2	84	raw	1038.06
RIL183	LD	SA	206	1	77	raw	960.291
RIL183	LD	SA	296	2	84	raw	1038.06
RIL184	LD	SA	196	1	84	raw	1038.06
RIL184	LD	SA	319	2	91	raw	1111.53
RIL185	LD	SA	56	1	77	raw	960.291
RIL185	LD	SA	295	2	84	raw	1038.06
RIL186	LD	SA	79	1	77	raw	960.291
RIL186	LD	SA	457	2	77	raw	960.291
RIL187	LD	SA	85	1	91	raw	1111.53
RIL187	LD	SA	305	2	91	raw	1111.53
RIL188	LD	SA	33	1	77	raw	960.291
RIL188	LD	SA	300	2	77	raw	960.291
RIL189	LD	SA	166	1	77	raw	960.291
RIL189	LD	SA	386	2	77	raw	960.291
RIL19	LD	SA	229	1	77	raw	960.291
RIL19	LD	SA	443	2	77	raw	960.291
RIL190	LD	SA	70	1	70	raw	884.477
RIL190	LD	SA	363	2	70	raw	884.477
RIL191	LD	SA	104	1	77	raw	960.291
RIL191	LD	SA	478	2	77	raw	960.291
RIL192	LD	SA	116	1	77	raw	960.291
RIL192	LD	SA	406	2	91	raw	1111.53
RIL193	LD	SA	167	1	77	raw	960.291
RIL193	LD	SA	328	2	84	raw	1038.06
RIL194	LD	SA	149	1	77	raw	960.291
RIL194	LD	SA	373	2	70	raw	884.477
RIL195	LD	SA	50	1	77	raw	960.291
RIL195	LD	SA	353	2	77	raw	960.291
RIL196	LD	SA	169	1	77	raw	960.291
RIL196	LD	SA	289	2	84	raw	1038.06
RIL197	LD	SA	132	1	77	raw	960.291
RIL197	LD	SA	476	2	77	raw	960.291
RIL198	LD	SA	151	1	77	raw	960.291
RIL198	LD	SA	396	2	77	raw	960.291
RIL199	LD	SA	76	1	84	raw	1038.06
RIL199	LD	SA	422	2	77	raw	960.291
RIL2	LD	SA	67	1	77	raw	960.291
RIL2	LD	SA	453	2	77	raw	960.291
RIL20	LD	SA	174	1	84	raw	1038.06
RIL20	LD	SA	391	2	77	raw	960.291
RIL200	LD	SA	1	1	77	raw	960.291
RIL200	LD	SA	442	2	77	raw	960.291
RIL201	LD	SA	32	1	84	raw	1038.06
RIL201	LD	SA	268	2	84	raw	1038.06
RIL202	LD	SA	138	1	84	raw	1038.06
RIL202	LD	SA	347	2	91	raw	1111.53
RIL203	LD	SA	179	1	91	raw	1111.53
RIL203	LD	SA	461	2	91	raw	1111.53
RIL204	LD	SA	49	1	77	raw	960.291
RIL204	LD	SA	441	2	63	raw	812.792
RIL205	LD	SA	98	1	91	raw	1111.53
RIL205	LD	SA	378	2	77	raw	960.291
RIL206	LD	SA	127	1	77	raw	960.291
RIL206	LD	SA	340	2	77	raw	960.291
RIL207	LD	SA	89	1	91	raw	1111.53
RIL207	LD	SA	397	2	91	raw	1111.53
RIL208	LD	SA	86	1	77	raw	960.291
RIL208	LD	SA	274	2	77	raw	960.291
RIL21	LD	SA	5	1	77	raw	960.291
RIL21	LD	SA	336	2	84	raw	1038.06
RIL210	LD	SA	235	1	77	raw	960.291
RIL210	LD	SA	346	2	84	raw	1038.06
RIL211	LD	SA	194	1	77	raw	960.291
RIL211	LD	SA	463	2	84	raw	1038.06
RIL212	LD	SA	227	1	77	raw	960.291
RIL212	LD	SA	306	2	77	raw	960.291
RIL213	LD	SA	99	1	77	raw	960.291
RIL213	LD	SA	248	2	84	raw	1038.06
RIL214	LD	SA	207	1	77	raw	960.291
RIL214	LD	SA	330	2	84	raw	1038.06
RIL215	LD	SA	148	1	84	raw	1038.06
RIL215	LD	SA	383	2	70	raw	884.477
RIL216	LD	SA	161	1	77	raw	960.291
RIL216	LD	SA	419	2	77	raw	960.291
RIL217	LD	SA	190	1	77	raw	960.291
RIL217	LD	SA	434	2	77	raw	960.291
RIL218	LD	SA	147	1	84	raw	1038.06
RIL218	LD	SA	315	2	91	raw	1111.53
RIL219	LD	SA	11	1	77	raw	960.291
RIL219	LD	SA	348	2	77	raw	960.291
RIL22	LD	SA	53	1	91	raw	1111.53
RIL22	LD	SA	312	2	84	raw	1038.06
RIL220	LD	SA	197	1	77	raw	960.291
RIL220	LD	SA	253	2	77	raw	960.291
RIL221	LD	SA	27	1	84	raw	1038.06
RIL221	LD	SA	342	2	91	raw	1111.53
RIL222	LD	SA	234	1	91	raw	1111.53
RIL222	LD	SA	468	2	77	raw	960.291
RIL223	LD	SA	92	1	77	raw	960.291
RIL223	LD	SA	351	2	70	raw	884.477
RIL224	LD	SA	191	1	77	raw	960.291
RIL224	LD	SA	288	2	91	raw	1111.53
RIL225	LD	SA	119	1	77	raw	960.291
RIL225	LD	SA	247	2	77	raw	960.291
RIL226	LD	SA	78	1	77	raw	960.291
RIL226	LD	SA	309	2	77	raw	960.291
RIL227	LD	SA	216	1	77	raw	960.291
RIL227	LD	SA	395	2	77	raw	960.291
RIL228	LD	SA	219	1	70	raw	884.477
RIL228	LD	SA	318	2	70	raw	884.477
RIL229	LD	SA	198	1	77	raw	960.291
RIL229	LD	SA	400	2	84	raw	1038.06
RIL23	LD	SA	74	1	84	raw	1038.06
RIL23	LD	SA	455	2	77	raw	960.291
RIL230	LD	SA	54	1	77	raw	960.291
RIL230	LD	SA	388	2	77	raw	960.291
RIL231	LD	SA	128	1	77	raw	960.291
RIL231	LD	SA	402	2	84	raw	1038.06
RIL232	LD	SA	140	1	84	raw	1038.06
RIL232	LD	SA	331	2	77	raw	960.291
RIL233	LD	SA	133	1	77	raw	960.291
RIL233	LD	SA	394	2	77	raw	960.291
RIL234	LD	SA	135	1	84	raw	1038.06
RIL234	LD	SA	431	2	77	raw	960.291
RIL235	LD	SA	118	1	77	raw	960.291
RIL235	LD	SA	361	2	84	raw	1038.06
RIL236	LD	SA	29	1	77	raw	960.291
RIL236	LD	SA	355	2	91	raw	1111.53
RIL237	LD	SA	214	1	77	raw	960.291
RIL237	LD	SA	280	2	77	raw	960.291
RIL238	LD	SA	162	1	84	raw	1038.06
RIL238	LD	SA	389	2	77	raw	960.291
RIL239	LD	SA	225	1	91	raw	1111.53
RIL239	LD	SA	297	2	91	raw	1111.53
RIL24	LD	SA	55	1	77	raw	960.291
RIL24	LD	SA	294	2	84	raw	1038.06
RIL25	LD	SA	145	1	84	raw	1038.06
RIL25	LD	SA	368	2	77	raw	960.291
RIL26	LD	SA	202	1	77	raw	960.291
RIL26	LD	SA	454	2	77	raw	960.291
RIL27	LD	SA	170	1	84	raw	1038.06
RIL27	LD	SA	426	2	91	raw	1111.53
RIL28	LD	SA	238	1	70	raw	884.477
RIL28	LD	SA	301	2	77	raw	960.291
RIL29	LD	SA	199	1	77	raw	960.291
RIL29	LD	SA	341	2	77	raw	960.291
RIL3	LD	SA	153	1	77	raw	960.291
RIL3	LD	SA	311	2	84	raw	1038.06
RIL30	LD	SA	175	1	77	raw	960.291
RIL30	LD	SA	269	2	84	raw	1038.06
RIL31	LD	SA	121	1	77	raw	960.291
RIL31	LD	SA	423	2	77	raw	960.291
RIL32	LD	SA	20	1	77	raw	960.291
RIL32	LD	SA	376	2	91	raw	1111.53
RIL33	LD	SA	12	1	84	raw	1038.06
RIL33	LD	SA	462	2	91	raw	1111.53
RIL34	LD	SA	88	1	91	raw	1111.53
RIL34	LD	SA	369	2	77	raw	960.291
RIL35	LD	SA	58	1	77	raw	960.291
RIL35	LD	SA	310	2	91	raw	1111.53
RIL36	LD	SA	83	1	77	raw	960.291
RIL36	LD	SA	367	2	77	raw	960.291
RIL37	LD	SA	181	1	77	raw	960.291
RIL37	LD	SA	339	2	77	raw	960.291
RIL38	LD	SA	109	1	77	raw	960.291
RIL38	LD	SA	473	2	77	raw	960.291
RIL39	LD	SA	96	1	77	raw	960.291
RIL39	LD	SA	364	2	77	raw	960.291
RIL4	LD	SA	80	1	77	raw	960.291
RIL4	LD	SA	377	2	91	raw	1111.53
RIL40	LD	SA	117	1	77	raw	960.291
RIL40	LD	SA	399	2	77	raw	960.291
RIL41	LD	SA	97	1	70	raw	884.477
RIL41	LD	SA	384	2	91	raw	1111.53
RIL42	LD	SA	81	1	77	raw	960.291
RIL42	LD	SA	370	2	77	raw	960.291
RIL43	LD	SA	152	1	77	raw	960.291
RIL43	LD	SA	245	2	84	raw	1038.06
RIL44	LD	SA	35	1	77	raw	960.291
RIL44	LD	SA	243	2	77	raw	960.291
RIL45	LD	SA	240	1	77	raw	960.291
RIL45	LD	SA	469	2	70	raw	884.477
RIL46	LD	SA	141	1	77	raw	960.291
RIL46	LD	SA	427	2	84	raw	1038.06
RIL47	LD	SA	130	1	91	raw	1111.53
RIL47	LD	SA	381	2	77	raw	960.291
RIL48	LD	SA	215	1	70	raw	884.477
RIL48	LD	SA	409	2	70	raw	884.477
RIL49	LD	SA	110	1	77	raw	960.291
RIL49	LD	SA	326	2	84	raw	1038.06
RIL5	LD	SA	208	1	84	raw	1038.06
RIL5	LD	SA	278	2	91	raw	1111.53
RIL50	LD	SA	143	1	70	raw	884.477
RIL50	LD	SA	261	2	77	raw	960.291
RIL51	LD	SA	157	1	91	raw	1111.53
RIL51	LD	SA	412	2	91	raw	1111.53
RIL52	LD	SA	101	1	77	raw	960.291
RIL52	LD	SA	456	2	77	raw	960.291
RIL53	LD	SA	221	1	70	raw	884.477
RIL53	LD	SA	282	2	77	raw	960.291
RIL54	LD	SA	3	1	70	raw	884.477
RIL54	LD	SA	304	2	77	raw	960.291
RIL55	LD	SA	134	1	91	raw	1111.53
RIL55	LD	SA	380	2	91	raw	1111.53
RIL56	LD	SA	93	1	91	raw	1111.53
RIL56	LD	SA	302	2	91	raw	1111.53
RIL57	LD	SA	203	1	91	raw	1111.53
RIL57	LD	SA	477	2	91	raw	1111.53
RIL58	LD	SA	200	1	91	raw	1111.53
RIL58	LD	SA	252	2	91	raw	1111.53
RIL59	LD	SA	75	1	77	raw	960.291
RIL59	LD	SA	279	2	77	raw	960.291
RIL6	LD	SA	168	1	77	raw	960.291
RIL6	LD	SA	464	2	77	raw	960.291
RIL60	LD	SA	13	1	91	raw	1111.53
RIL60	LD	SA	446	2	91	raw	1111.53
RIL61	LD	SA	57	1	77	raw	960.291
RIL61	LD	SA	275	2	77	raw	960.291
RIL62	LD	SA	124	1	77	raw	960.291
RIL62	LD	SA	322	2	84	raw	1038.06
RIL64	LD	SA	212	1	77	raw	960.291
RIL64	LD	SA	277	2	77	raw	960.291
RIL65	LD	SA	19	1	77	raw	960.291
RIL65	LD	SA	449	2	63	raw	812.792
RIL66	LD	SA	173	1	77	raw	960.291
RIL66	LD	SA	444	2	77	raw	960.291
RIL67	LD	SA	37	1	77	raw	960.291
RIL67	LD	SA	334	2	91	raw	1111.53
RIL68	LD	SA	164	1	84	raw	1038.06
RIL68	LD	SA	411	2	91	raw	1111.53
RIL69	LD	SA	107	1	77	raw	960.291
RIL69	LD	SA	417	2	77	raw	960.291
RIL7	LD	SA	102	1	91	raw	1111.53
RIL7	LD	SA	264	2	98	raw	1189.6
RIL70	LD	SA	146	1	77	raw	960.291
RIL70	LD	SA	356	2	84	raw	1038.06
RIL71	LD	SA	22	1	77	raw	960.291
RIL71	LD	SA	343	2	77	raw	960.291
RIL72	LD	SA	65	1	84	raw	1038.06
RIL72	LD	SA	475	2	77	raw	960.291
RIL73	LD	SA	59	1	70	raw	884.477
RIL73	LD	SA	451	2	63	raw	812.792
RIL74	LD	SA	165	1	77	raw	960.291
RIL74	LD	SA	333	2	77	raw	960.291
RIL75	LD	SA	15	1	77	raw	960.291
RIL75	LD	SA	276	2	91	raw	1111.53
RIL76	LD	SA	139	1	77	raw	960.291
RIL76	LD	SA	242	2	84	raw	1038.06
RIL77	LD	SA	232	1	70	raw	884.477
RIL77	LD	SA	313	2	70	raw	884.477
RIL78	LD	SA	177	1	70	raw	884.477
RIL78	LD	SA	337	2	70	raw	884.477
RIL79	LD	SA	209	1	77	raw	960.291
RIL79	LD	SA	405	2	84	raw	1038.06
RIL8	LD	SA	193	1	77	raw	960.291
RIL8	LD	SA	258	2	77	raw	960.291
RIL80	LD	SA	91	1	91	raw	1111.53
RIL80	LD	SA	273	2	84	raw	1038.06
RIL81	LD	SA	62	1	77	raw	960.291
RIL81	LD	SA	323	2	84	raw	1038.06
RIL82	LD	SA	7	1	77	raw	960.291
RIL82	LD	SA	421	2	77	raw	960.291
RIL83	LD	SA	71	1	84	raw	1038.06
RIL83	LD	SA	435	2	77	raw	960.291
RIL84	LD	SA	45	1	77	raw	960.291
RIL84	LD	SA	470	2	77	raw	960.291
RIL85	LD	SA	25	1	77	raw	960.291
RIL85	LD	SA	293	2	77	raw	960.291
RIL86	LD	SA	150	1	77	raw	960.291
RIL86	LD	SA	372	2	70	raw	884.477
RIL87	LD	SA	236	1	91	raw	1111.53
RIL87	LD	SA	272	2	84	raw	1038.06
RIL88	LD	SA	180	1	91	raw	1111.53
RIL88	LD	SA	404	2	91	raw	1111.53
RIL89	LD	SA	195	1	70	raw	884.477
RIL89	LD	SA	321	2	77	raw	960.291
RIL9	LD	SA	185	1	91	raw	1111.53
RIL9	LD	SA	440	2	91	raw	1111.53
RIL90	LD	SA	122	1	77	raw	960.291
RIL90	LD	SA	352	2	77	raw	960.291
RIL91	LD	SA	183	1	77	raw	960.291
RIL91	LD	SA	324	2	84	raw	1038.06
RIL92	LD	SA	172	1	91	raw	1111.53
RIL92	LD	SA	308	2	91	raw	1111.53
RIL93	LD	SA	233	1	77	raw	960.291
RIL93	LD	SA	263	2	77	raw	960.291
RIL94	LD	SA	125	1	77	raw	960.291
RIL94	LD	SA	432	2	77	raw	960.291
RIL95	LD	SA	64	1	77	raw	960.291
RIL95	LD	SA	467	2	77	raw	960.291
RIL96	LD	SA	201	1	77	raw	960.291
RIL96	LD	SA	458	2	77	raw	960.291
RIL97	LD	SA	222	1	77	raw	960.291
RIL97	LD	SA	360	2	77	raw	960.291
RIL98	LD	SA	95	1	77	raw	960.291
RIL98	LD	SA	345	2	84	raw	1038.06
RIL99	LD	SA	44	1	84	raw	1038.06
RIL99	LD	SA	401	2	77	raw	960.291
Arm	SD	IV	82	1	195	Imputed	1927.87
Arm	SD	IV	444	2	195	Imputed	1927.87
PI	SD	IV	157	1	101	raw	941.952
PI	SD	IV	429	2	108	raw	980.936
RIL1	SD	IV	201	1	182	raw	1757.19
RIL1	SD	IV	374	2	182	Imputed	1757.19
RIL10	SD	IV	180	1	182	raw	1757.19
RIL10	SD	IV	360	2	182	raw	1757.19
RIL100	SD	IV	91	1	195	raw	1927.87
RIL100	SD	IV	257	2	174	raw	1662.21
RIL101	SD	IV	228	1	182	raw	1757.19
RIL101	SD	IV	342	2	182	raw	1757.19
RIL102	SD	IV	231	1	174	raw	1662.21
RIL102	SD	IV	478	2	182	raw	1757.19
RIL103	SD	IV	10	1	143	raw	1298.42
RIL103	SD	IV	433	2	135	raw	1209.09
RIL104	SD	IV	99	1	157	raw	1470.46
RIL104	SD	IV	272	2	182	raw	1757.19
RIL105	SD	IV	227	1	182	raw	1757.19
RIL105	SD	IV	405	2	182	raw	1757.19
RIL107	SD	IV	6	1	182	raw	1757.19
RIL107	SD	IV	453	2	157	raw	1470.46
RIL108	SD	IV	54	1	195	raw	1927.87
RIL108	SD	IV	349	2	182	raw	1757.19
RIL109	SD	IV	107	1	195	Imputed	1927.87
RIL109	SD	IV	410	2	182	raw	1757.19
RIL11	SD	IV	225	1	135	raw	1209.09
RIL11	SD	IV	451	2	129	raw	1164.6
RIL110	SD	IV	122	1	195	Imputed	1927.87
RIL110	SD	IV	376	2	195	Imputed	1927.87
RIL111	SD	IV	53	1	157	raw	1470.46
RIL111	SD	IV	302	2	174	raw	1662.21
RIL112	SD	IV	13	1	195	raw	1927.87
RIL112	SD	IV	440	2	182	raw	1757.19
RIL113	SD	IV	27	1	135	raw	1209.09
RIL113	SD	IV	397	2	129	raw	1164.6
RIL114	SD	IV	5	1	182	raw	1757.19
RIL114	SD	IV	288	2	195	raw	1927.87
RIL115	SD	IV	69	1	143	raw	1298.42
RIL115	SD	IV	327	2	143	raw	1298.42
RIL116	SD	IV	50	1	157	raw	1470.46
RIL116	SD	IV	378	2	174	raw	1662.21
RIL117	SD	IV	179	1	143	raw	1298.42
RIL117	SD	IV	422	2	174	raw	1662.21
RIL118	SD	IV	121	1	135	raw	1209.09
RIL118	SD	IV	297	2	135	raw	1209.09
RIL119	SD	IV	144	1	143	raw	1298.42
RIL119	SD	IV	344	2	150	raw	1382.56
RIL12	SD	IV	59	1	129	raw	1164.6
RIL12	SD	IV	396	2	135	raw	1209.09
RIL120	SD	IV	200	1	182	raw	1757.19
RIL120	SD	IV	371	2	182	Imputed	1757.19
RIL121	SD	IV	1	1	174	raw	1662.21
RIL121	SD	IV	273	2	143	raw	1298.42
RIL122	SD	IV	183	1	122	raw	1115.27
RIL122	SD	IV	399	2	129	raw	1164.6
RIL123	SD	IV	220	1	195	Imputed	1927.87
RIL123	SD	IV	400	2	182	raw	1757.19
RIL124	SD	IV	214	1	182	raw	1757.19
RIL124	SD	IV	435	2	182	raw	1757.19
RIL125	SD	IV	20	1	195	raw	1927.87
RIL125	SD	IV	423	2	174	raw	1662.21
RIL126	SD	IV	113	1	195	raw	1927.87
RIL126	SD	IV	331	2	174	raw	1662.21
RIL127	SD	IV	150	1	195	raw	1927.87
RIL127	SD	IV	328	2	195	Imputed	1927.87
RIL128	SD	IV	176	1	182	raw	1757.19
RIL128	SD	IV	265	2	157	raw	1470.46
RIL129	SD	IV	92	1	174	raw	1662.21
RIL129	SD	IV	477	2	157	raw	1470.46
RIL13	SD	IV	177	1	150	raw	1382.56
RIL13	SD	IV	369	2	157	raw	1470.46
RIL130	SD	IV	7	1	157	raw	1470.46
RIL130	SD	IV	260	2	195	raw	1927.87
RIL131	SD	IV	98	1	182	raw	1757.19
RIL131	SD	IV	386	2	182	raw	1757.19
RIL132	SD	IV	52	1	157	raw	1470.46
RIL132	SD	IV	357	2	143	raw	1298.42
RIL133	SD	IV	211	1	135	raw	1209.09
RIL133	SD	IV	473	2	135	raw	1209.09
RIL134	SD	IV	80	1	195	raw	1927.87
RIL134	SD	IV	290	2	182	raw	1757.19
RIL135	SD	IV	67	1	122	raw	1115.27
RIL135	SD	IV	426	2	129	raw	1164.6
RIL136	SD	IV	66	1	122	raw	1115.27
RIL136	SD	IV	337	2	122	raw	1115.27
RIL137	SD	IV	35	1	195	raw	1927.87
RIL137	SD	IV	341	2	174	raw	1662.21
RIL138	SD	IV	87	1	143	raw	1298.42
RIL138	SD	IV	309	2	143	raw	1298.42
RIL139	SD	IV	197	1	157	raw	1470.46
RIL139	SD	IV	280	2	174	raw	1662.21
RIL14	SD	IV	18	1	150	raw	1382.56
RIL14	SD	IV	421	2	143	raw	1298.42
RIL140	SD	IV	83	1	174	raw	1662.21
RIL140	SD	IV	292	2	182	raw	1757.19
RIL141	SD	IV	171	1	129	raw	1164.6
RIL141	SD	IV	450	2	129	raw	1164.6
RIL142	SD	IV	204	1	182	raw	1757.19
RIL142	SD	IV	253	2	174	raw	1662.21
RIL143	SD	IV	21	1	135	raw	1209.09
RIL143	SD	IV	345	2	143	raw	1298.42
RIL144	SD	IV	76	1	195	Imputed	1927.87
RIL144	SD	IV	428	2	174	raw	1662.21
RIL145	SD	IV	96	1	174	raw	1662.21
RIL145	SD	IV	468	2	174	raw	1662.21
RIL146	SD	IV	153	1	108	raw	980.936
RIL146	SD	IV	458	2	115	raw	1041.36
RIL147	SD	IV	213	1	174	raw	1662.21
RIL147	SD	IV	390	2	182	raw	1757.19
RIL148	SD	IV	199	1	157	raw	1470.46
RIL148	SD	IV	425	2	157	raw	1470.46
RIL149	SD	IV	70	1	150	raw	1382.56
RIL149	SD	IV	424	2	143	raw	1298.42
RIL15	SD	IV	136	1	174	raw	1662.21
RIL15	SD	IV	298	2	182	raw	1757.19
RIL150	SD	IV	106	1	195	raw	1927.87
RIL150	SD	IV	380	2	195	raw	1927.87
RIL151	SD	IV	240	1	157	raw	1470.46
RIL151	SD	IV	461	2	143	raw	1298.42
RIL152	SD	IV	110	1	195	raw	1927.87
RIL152	SD	IV	291	2	174	raw	1662.21
RIL153	SD	IV	139	1	182	Imputed	1757.19
RIL153	SD	IV	330	2	182	Imputed	1757.19
RIL154	SD	IV	116	1	195	raw	1927.87
RIL154	SD	IV	250	2	195	raw	1927.87
RIL155	SD	IV	224	1	135	raw	1209.09
RIL155	SD	IV	361	2	129	raw	1164.6
RIL156	SD	IV	77	1	115	raw	1041.36
RIL156	SD	IV	464	2	129	raw	1164.6
RIL157	SD	IV	118	1	195	raw	1927.87
RIL157	SD	IV	379	2	150	raw	1382.56
RIL158	SD	IV	230	1	143	raw	1298.42
RIL158	SD	IV	382	2	135	raw	1209.09
RIL159	SD	IV	151	1	129	raw	1164.6
RIL159	SD	IV	276	2	135	raw	1209.09
RIL16	SD	IV	135	1	182	raw	1757.19
RIL16	SD	IV	334	2	182	raw	1757.19
RIL160	SD	IV	71	1	195	Imputed	1927.87
RIL160	SD	IV	270	2	182	Imputed	1757.19
RIL161	SD	IV	202	1	143	raw	1298.42
RIL161	SD	IV	467	2	143	raw	1298.42
RIL162	SD	IV	212	1	195	raw	1927.87
RIL162	SD	IV	308	2	174	raw	1662.21
RIL163	SD	IV	129	1	182	raw	1757.19
RIL163	SD	IV	271	2	157	raw	1470.46
RIL164	SD	IV	162	1	129	raw	1164.6
RIL164	SD	IV	406	2	129	raw	1164.6
RIL165	SD	IV	189	1	174	raw	1662.21
RIL165	SD	IV	333	2	174	raw	1662.21
RIL166	SD	IV	74	1	195	Imputed	1927.87
RIL166	SD	IV	411	2	195	Imputed	1927.87
RIL167	SD	IV	198	1	182	raw	1757.19
RIL167	SD	IV	391	2	157	raw	1470.46
RIL168	SD	IV	72	1	143	raw	1298.42
RIL168	SD	IV	367	2	143	raw	1298.42
RIL169	SD	IV	170	1	182	raw	1757.19
RIL169	SD	IV	244	2	195	raw	1927.87
RIL17	SD	IV	32	1	150	raw	1382.56
RIL17	SD	IV	256	2	143	raw	1298.42
RIL170	SD	IV	101	1	143	raw	1298.42
RIL170	SD	IV	471	2	143	raw	1298.42
RIL171	SD	IV	196	1	195	raw	1927.87
RIL171	SD	IV	295	2	195	raw	1927.87
RIL172	SD	IV	195	1	143	raw	1298.42
RIL172	SD	IV	463	2	143	raw	1298.42
RIL173	SD	IV	188	1	182	raw	1757.19
RIL173	SD	IV	375	2	174	raw	1662.21
RIL174	SD	IV	232	1	135	raw	1209.09
RIL174	SD	IV	466	2	135	raw	1209.09
RIL175	SD	IV	40	1	195	raw	1927.87
RIL175	SD	IV	427	2	157	raw	1470.46
RIL176	SD	IV	16	1	195	raw	1927.87
RIL176	SD	IV	305	2	182	raw	1757.19
RIL177	SD	IV	63	1	122	raw	1115.27
RIL177	SD	IV	438	2	143	raw	1298.42
RIL178	SD	IV	30	1	143	raw	1298.42
RIL178	SD	IV	436	2	143	raw	1298.42
RIL179	SD	IV	85	1	129	raw	1164.6
RIL179	SD	IV	475	2	129	raw	1164.6
RIL18	SD	IV	15	1	143	raw	1298.42
RIL18	SD	IV	388	2	143	raw	1298.42
RIL180	SD	IV	229	1	174	raw	1662.21
RIL180	SD	IV	385	2	157	raw	1470.46
RIL181	SD	IV	37	1	129	raw	1164.6
RIL181	SD	IV	419	2	122	raw	1115.27
RIL182	SD	IV	152	1	157	raw	1470.46
RIL182	SD	IV	258	2	174	raw	1662.21
RIL183	SD	IV	194	1	174	raw	1662.21
RIL183	SD	IV	339	2	157	raw	1470.46
RIL184	SD	IV	94	1	143	raw	1298.42
RIL184	SD	IV	254	2	143	raw	1298.42
RIL185	SD	IV	60	1	195	raw	1927.87
RIL185	SD	IV	354	2	195	raw	1927.87
RIL186	SD	IV	161	1	157	raw	1470.46
RIL186	SD	IV	248	2	182	raw	1757.19
RIL187	SD	IV	79	1	195	raw	1927.87
RIL187	SD	IV	259	2	195	raw	1927.87
RIL188	SD	IV	215	1	129	raw	1164.6
RIL188	SD	IV	277	2	135	raw	1209.09
RIL189	SD	IV	164	1	135	raw	1209.09
RIL189	SD	IV	348	2	129	raw	1164.6
RIL19	SD	IV	81	1	195	raw	1927.87
RIL19	SD	IV	263	2	174	raw	1662.21
RIL190	SD	IV	160	1	129	raw	1164.6
RIL190	SD	IV	414	2	129	raw	1164.6
RIL191	SD	IV	125	1	135	raw	1209.09
RIL191	SD	IV	304	2	143	raw	1298.42
RIL192	SD	IV	51	1	195	raw	1927.87
RIL192	SD	IV	373	2	182	Imputed	1757.19
RIL193	SD	IV	14	1	195	raw	1927.87
RIL193	SD	IV	346	2	182	raw	1757.19
RIL194	SD	IV	105	1	157	raw	1470.46
RIL194	SD	IV	432	2	143	raw	1298.42
RIL195	SD	IV	8	1	150	raw	1382.56
RIL195	SD	IV	269	2	143	raw	1298.42
RIL196	SD	IV	141	1	143	raw	1298.42
RIL196	SD	IV	306	2	174	raw	1662.21
RIL197	SD	IV	155	1	157	raw	1470.46
RIL197	SD	IV	364	2	182	raw	1757.19
RIL198	SD	IV	168	1	195	raw	1927.87
RIL198	SD	IV	409	2	182	raw	1757.19
RIL199	SD	IV	154	1	195	Imputed	1927.87
RIL199	SD	IV	252	2	182	raw	1757.19
RIL2	SD	IV	173	1	150	raw	1382.56
RIL2	SD	IV	445	2	157	raw	1470.46
RIL20	SD	IV	12	1	195	raw	1927.87
RIL20	SD	IV	480	2	182	raw	1757.19
RIL200	SD	IV	25	1	150	raw	1382.56
RIL200	SD	IV	430	2	174	raw	1662.21
RIL201	SD	IV	24	1	157	raw	1470.46
RIL201	SD	IV	413	2	150	raw	1382.56
RIL202	SD	IV	108	1	182	Imputed	1757.19
RIL202	SD	IV	266	2	195	Imputed	1927.87
RIL203	SD	IV	23	1	195	raw	1927.87
RIL203	SD	IV	285	2	182	Imputed	1757.19
RIL204	SD	IV	205	1	143	raw	1298.42
RIL204	SD	IV	310	2	143	raw	1298.42
RIL205	SD	IV	163	1	182	raw	1757.19
RIL205	SD	IV	431	2	182	raw	1757.19
RIL206	SD	IV	38	1	150	raw	1382.56
RIL206	SD	IV	472	2	143	raw	1298.42
RIL207	SD	IV	19	1	195	raw	1927.87
RIL207	SD	IV	246	2	195	raw	1927.87
RIL208	SD	IV	39	1	182	raw	1757.19
RIL208	SD	IV	300	2	182	Imputed	1757.19
RIL21	SD	IV	2	1	174	raw	1662.21
RIL21	SD	IV	332	2	182	raw	1757.19
RIL210	SD	IV	117	1	174	raw	1662.21
RIL210	SD	IV	370	2	174	raw	1662.21
RIL211	SD	IV	112	1	150	raw	1382.56
RIL211	SD	IV	338	2	143	raw	1298.42
RIL212	SD	IV	185	1	182	raw	1757.19
RIL212	SD	IV	401	2	174	raw	1662.21
RIL213	SD	IV	191	1	174	raw	1662.21
RIL213	SD	IV	315	2	157	raw	1470.46
RIL214	SD	IV	42	1	174	raw	1662.21
RIL214	SD	IV	457	2	143	raw	1298.42
RIL215	SD	IV	119	1	143	raw	1298.42
RIL215	SD	IV	284	2	135	raw	1209.09
RIL216	SD	IV	207	1	157	raw	1470.46
RIL216	SD	IV	347	2	135	raw	1209.09
RIL217	SD	IV	114	1	174	raw	1662.21
RIL217	SD	IV	469	2	143	raw	1298.42
RIL218	SD	IV	137	1	150	raw	1382.56
RIL218	SD	IV	479	2	174	raw	1662.21
RIL219	SD	IV	33	1	195	raw	1927.87
RIL219	SD	IV	294	2	182	raw	1757.19
RIL22	SD	IV	223	1	182	raw	1757.19
RIL22	SD	IV	459	2	182	raw	1757.19
RIL220	SD	IV	206	1	174	raw	1662.21
RIL220	SD	IV	316	2	174	raw	1662.21
RIL221	SD	IV	239	1	182	raw	1757.19
RIL221	SD	IV	264	2	182	raw	1757.19
RIL222	SD	IV	115	1	182	raw	1757.19
RIL222	SD	IV	351	2	174	raw	1662.21
RIL223	SD	IV	62	1	195	Imputed	1927.87
RIL223	SD	IV	441	2	157	raw	1470.46
RIL224	SD	IV	218	1	182	raw	1757.19
RIL224	SD	IV	243	2	157	raw	1470.46
RIL225	SD	IV	238	1	129	raw	1164.6
RIL225	SD	IV	439	2	129	raw	1164.6
RIL226	SD	IV	219	1	174	raw	1662.21
RIL226	SD	IV	293	2	174	raw	1662.21
RIL227	SD	IV	48	1	195	raw	1927.87
RIL227	SD	IV	267	2	195	raw	1927.87
RIL228	SD	IV	61	1	122	raw	1115.27
RIL228	SD	IV	336	2	129	raw	1164.6
RIL229	SD	IV	147	1	182	raw	1757.19
RIL229	SD	IV	416	2	195	Imputed	1927.87
RIL23	SD	IV	34	1	195	raw	1927.87
RIL23	SD	IV	465	2	157	raw	1470.46
RIL230	SD	IV	166	1	195	raw	1927.87
RIL230	SD	IV	412	2	182	raw	1757.19
RIL231	SD	IV	209	1	182	raw	1757.19
RIL231	SD	IV	289	2	182	raw	1757.19
RIL232	SD	IV	148	1	182	raw	1757.19
RIL232	SD	IV	262	2	182	raw	1757.19
RIL233	SD	IV	3	1	135	raw	1209.09
RIL233	SD	IV	407	2	143	raw	1298.42
RIL234	SD	IV	103	1	157	raw	1470.46
RIL234	SD	IV	281	2	174	raw	1662.21
RIL235	SD	IV	127	1	150	raw	1382.56
RIL235	SD	IV	437	2	143	raw	1298.42
RIL236	SD	IV	104	1	174	raw	1662.21
RIL236	SD	IV	393	2	157	raw	1470.46
RIL237	SD	IV	44	1	195	raw	1927.87
RIL237	SD	IV	317	2	195	raw	1927.87
RIL238	SD	IV	184	1	157	raw	1470.46
RIL238	SD	IV	324	2	157	raw	1470.46
RIL239	SD	IV	29	1	195	raw	1927.87
RIL239	SD	IV	286	2	182	raw	1757.19
RIL24	SD	IV	221	1	174	raw	1662.21
RIL24	SD	IV	456	2	182	raw	1757.19
RIL25	SD	IV	100	1	182	raw	1757.19
RIL25	SD	IV	251	2	182	raw	1757.19
RIL26	SD	IV	138	1	150	raw	1382.56
RIL26	SD	IV	404	2	150	raw	1382.56
RIL27	SD	IV	158	1	195	Imputed	1927.87
RIL27	SD	IV	476	2	195	Imputed	1927.87
RIL28	SD	IV	43	1	122	raw	1115.27
RIL28	SD	IV	249	2	122	raw	1115.27
RIL29	SD	IV	11	1	182	raw	1757.19
RIL29	SD	IV	307	2	157	raw	1470.46
RIL3	SD	IV	49	1	174	raw	1662.21
RIL3	SD	IV	282	2	174	raw	1662.21
RIL30	SD	IV	86	1	182	raw	1757.19
RIL30	SD	IV	408	2	174	raw	1662.21
RIL31	SD	IV	56	1	195	raw	1927.87
RIL31	SD	IV	311	2	174	raw	1662.21
RIL32	SD	IV	95	1	182	raw	1757.19
RIL32	SD	IV	255	2	182	raw	1757.19
RIL33	SD	IV	156	1	182	raw	1757.19
RIL33	SD	IV	403	2	182	raw	1757.19
RIL34	SD	IV	109	1	182	raw	1757.19
RIL34	SD	IV	261	2	174	raw	1662.21
RIL35	SD	IV	128	1	195	Imputed	1927.87
RIL35	SD	IV	278	2	182	raw	1757.19
RIL36	SD	IV	203	1	129	raw	1164.6
RIL36	SD	IV	362	2	143	raw	1298.42
RIL37	SD	IV	17	1	157	raw	1470.46
RIL37	SD	IV	452	2	182	raw	1757.19
RIL38	SD	IV	192	1	195	raw	1927.87
RIL38	SD	IV	383	2	182	raw	1757.19
RIL39	SD	IV	36	1	195	raw	1927.87
RIL39	SD	IV	394	2	182	raw	1757.19
RIL4	SD	IV	169	1	135	raw	1209.09
RIL4	SD	IV	381	2	143	raw	1298.42
RIL40	SD	IV	149	1	174	raw	1662.21
RIL40	SD	IV	301	2	157	raw	1470.46
RIL41	SD	IV	210	1	143	raw	1298.42
RIL41	SD	IV	335	2	135	raw	1209.09
RIL42	SD	IV	46	1	195	raw	1927.87
RIL42	SD	IV	384	2	174	raw	1662.21
RIL43	SD	IV	142	1	143	raw	1298.42
RIL43	SD	IV	247	2	143	raw	1298.42
RIL44	SD	IV	190	1	129	raw	1164.6
RIL44	SD	IV	343	2	129	raw	1164.6
RIL45	SD	IV	145	1	143	raw	1298.42
RIL45	SD	IV	313	2	143	raw	1298.42
RIL46	SD	IV	174	1	143	raw	1298.42
RIL46	SD	IV	454	2	135	raw	1209.09
RIL47	SD	IV	28	1	195	raw	1927.87
RIL47	SD	IV	420	2	195	raw	1927.87
RIL48	SD	IV	64	1	122	raw	1115.27
RIL48	SD	IV	303	2	122	raw	1115.27
RIL49	SD	IV	65	1	143	raw	1298.42
RIL49	SD	IV	417	2	150	raw	1382.56
RIL5	SD	IV	208	1	182	Imputed	1757.19
RIL5	SD	IV	245	2	182	Imputed	1757.19
RIL50	SD	IV	143	1	143	raw	1298.42
RIL50	SD	IV	323	2	143	raw	1298.42
RIL51	SD	IV	181	1	182	raw	1757.19
RIL51	SD	IV	387	2	195	raw	1927.87
RIL52	SD	IV	9	1	143	raw	1298.42
RIL52	SD	IV	356	2	182	raw	1757.19
RIL53	SD	IV	97	1	143	raw	1298.42
RIL53	SD	IV	287	2	143	raw	1298.42
RIL54	SD	IV	217	1	157	raw	1470.46
RIL54	SD	IV	363	2	150	raw	1382.56
RIL55	SD	IV	193	1	182	raw	1757.19
RIL55	SD	IV	372	2	195	Imputed	1927.87
RIL56	SD	IV	26	1	182	raw	1757.19
RIL56	SD	IV	241	2	182	raw	1757.19
RIL57	SD	IV	89	1	195	raw	1927.87
RIL57	SD	IV	418	2	182	raw	1757.19
RIL58	SD	IV	130	1	195	Imputed	1927.87
RIL58	SD	IV	283	2	174	raw	1662.21
RIL59	SD	IV	55	1	129	raw	1164.6
RIL59	SD	IV	350	2	129	raw	1164.6
RIL6	SD	IV	58	1	195	Imputed	1927.87
RIL6	SD	IV	443	2	157	raw	1470.46
RIL60	SD	IV	75	1	195	raw	1927.87
RIL60	SD	IV	470	2	174	raw	1662.21
RIL61	SD	IV	78	1	157	raw	1470.46
RIL61	SD	IV	359	2	143	raw	1298.42
RIL62	SD	IV	236	1	182	raw	1757.19
RIL62	SD	IV	326	2	174	raw	1662.21
RIL64	SD	IV	187	1	143	raw	1298.42
RIL64	SD	IV	312	2	143	raw	1298.42
RIL65	SD	IV	31	1	174	raw	1662.21
RIL65	SD	IV	242	2	174	raw	1662.21
RIL66	SD	IV	111	1	150	raw	1382.56
RIL66	SD	IV	402	2	157	raw	1470.46
RIL67	SD	IV	132	1	182	Imputed	1757.19
RIL67	SD	IV	392	2	182	Imputed	1757.19
RIL68	SD	IV	68	1	182	raw	1757.19
RIL68	SD	IV	319	2	182	raw	1757.19
RIL69	SD	IV	57	1	182	raw	1757.19
RIL69	SD	IV	365	2	157	raw	1470.46
RIL7	SD	IV	226	1	195	raw	1927.87
RIL7	SD	IV	299	2	195	raw	1927.87
RIL70	SD	IV	47	1	143	raw	1298.42
RIL70	SD	IV	389	2	135	raw	1209.09
RIL71	SD	IV	123	1	135	raw	1209.09
RIL71	SD	IV	325	2	150	raw	1382.56
RIL72	SD	IV	186	1	143	raw	1298.42
RIL72	SD	IV	321	2	143	raw	1298.42
RIL73	SD	IV	172	1	143	raw	1298.42
RIL73	SD	IV	320	2	135	raw	1209.09
RIL74	SD	IV	124	1	122	raw	1115.27
RIL74	SD	IV	279	2	122	raw	1115.27
RIL75	SD	IV	93	1	195	raw	1927.87
RIL75	SD	IV	275	2	195	raw	1927.87
RIL76	SD	IV	140	1	182	Imputed	1757.19
RIL76	SD	IV	462	2	182	raw	1757.19
RIL77	SD	IV	41	1	135	raw	1209.09
RIL77	SD	IV	398	2	157	raw	1470.46
RIL78	SD	IV	120	1	195	raw	1927.87
RIL78	SD	IV	455	2	182	raw	1757.19
RIL79	SD	IV	167	1	174	raw	1662.21
RIL79	SD	IV	395	2	174	raw	1662.21
RIL8	SD	IV	182	1	174	raw	1662.21
RIL8	SD	IV	353	2	157	raw	1470.46
RIL80	SD	IV	102	1	182	raw	1757.19
RIL80	SD	IV	340	2	182	raw	1757.19
RIL81	SD	IV	126	1	195	raw	1927.87
RIL81	SD	IV	434	2	182	raw	1757.19
RIL82	SD	IV	88	1	150	raw	1382.56
RIL82	SD	IV	355	2	143	raw	1298.42
RIL83	SD	IV	233	1	182	raw	1757.19
RIL83	SD	IV	268	2	195	raw	1927.87
RIL84	SD	IV	133	1	143	raw	1298.42
RIL84	SD	IV	322	2	182	raw	1757.19
RIL85	SD	IV	45	1	174	raw	1662.21
RIL85	SD	IV	377	2	157	raw	1470.46
RIL86	SD	IV	90	1	174	raw	1662.21
RIL86	SD	IV	442	2	157	raw	1470.46
RIL87	SD	IV	235	1	174	raw	1662.21
RIL87	SD	IV	447	2	157	raw	1470.46
RIL88	SD	IV	22	1	157	raw	1470.46
RIL88	SD	IV	329	2	157	raw	1470.46
RIL89	SD	IV	234	1	129	raw	1164.6
RIL89	SD	IV	460	2	129	raw	1164.6
RIL9	SD	IV	159	1	174	raw	1662.21
RIL9	SD	IV	296	2	182	raw	1757.19
RIL90	SD	IV	134	1	129	raw	1164.6
RIL90	SD	IV	474	2	129	raw	1164.6
RIL91	SD	IV	131	1	182	raw	1757.19
RIL91	SD	IV	352	2	195	raw	1927.87
RIL92	SD	IV	4	1	195	raw	1927.87
RIL92	SD	IV	415	2	195	raw	1927.87
RIL93	SD	IV	175	1	174	raw	1662.21
RIL93	SD	IV	448	2	182	raw	1757.19
RIL94	SD	IV	178	1	182	raw	1757.19
RIL94	SD	IV	446	2	182	raw	1757.19
RIL95	SD	IV	146	1	195	raw	1927.87
RIL95	SD	IV	314	2	174	raw	1662.21
RIL96	SD	IV	222	1	195	raw	1927.87
RIL96	SD	IV	358	2	195	Imputed	1927.87
RIL97	SD	IV	84	1	195	raw	1927.87
RIL97	SD	IV	449	2	174	raw	1662.21
RIL98	SD	IV	237	1	174	raw	1662.21
RIL98	SD	IV	318	2	195	raw	1927.87
RIL99	SD	IV	165	1	157	raw	1470.46
RIL99	SD	IV	368	2	182	raw	1757.19
Arm	SD	SH	239	1	171	raw	1619.68
Arm	SD	SH	239	2	164	raw	1524.98
Arm	SD	SH	239	3	164	raw	1524.98
PI	SD	SH	238	1	101	raw	992.901
PI	SD	SH	238	2	101	raw	992.901
PI	SD	SH	238	3	101	raw	992.901
RIL1	SD	SH	218	1	143	raw	1252.44
RIL1	SD	SH	70	2	150	raw	1322
RIL1	SD	SH	50	3	171	raw	1619.68
RIL10	SD	SH	58	1	136	raw	1185.16
RIL10	SD	SH	66	2	NA	raw	NA
RIL10	SD	SH	41	3	150	raw	1322
RIL100	SD	SH	103	1	129	raw	1146.8
RIL100	SD	SH	56	2	143	raw	1252.44
RIL100	SD	SH	163	3	143	raw	1252.44
RIL101	SD	SH	41	1	136	raw	1185.16
RIL101	SD	SH	96	2	143	raw	1252.44
RIL101	SD	SH	89	3	136	raw	1185.16
RIL102	SD	SH	190	1	164	raw	1524.98
RIL102	SD	SH	3	2	NA	raw	NA
RIL102	SD	SH	94	3	150	raw	1322
RIL103	SD	SH	156	1	129	raw	1146.8
RIL103	SD	SH	108	2	129	raw	1146.8
RIL103	SD	SH	139	3	129	raw	1146.8
RIL104	SD	SH	171	1	136	raw	1185.16
RIL104	SD	SH	235	2	115	raw	1074.31
RIL104	SD	SH	180	3	136	raw	1185.16
RIL105	SD	SH	121	1	150	raw	1322
RIL105	SD	SH	11	2	164	raw	1524.98
RIL105	SD	SH	78	3	164	raw	1524.98
RIL106	SD	SH	32	1	157	raw	1433.88
RIL106	SD	SH	148	2	150	raw	1322
RIL106	SD	SH	29	3	164	raw	1524.98
RIL107	SD	SH	31	1	108	raw	1040.41
RIL107	SD	SH	36	2	129	raw	1146.8
RIL107	SD	SH	169	3	136	raw	1185.16
RIL108	SD	SH	170	1	143	raw	1252.44
RIL108	SD	SH	111	2	136	raw	1185.16
RIL108	SD	SH	103	3	136	raw	1185.16
RIL109	SD	SH	172	1	164	raw	1524.98
RIL109	SD	SH	159	2	164	raw	1524.98
RIL109	SD	SH	165	3	171	raw	1619.68
RIL11	SD	SH	95	1	122	raw	1106.28
RIL11	SD	SH	53	2	115	raw	1074.31
RIL11	SD	SH	196	3	122	raw	1106.28
RIL110	SD	SH	203	1	143	raw	1252.44
RIL110	SD	SH	31	2	136	raw	1185.16
RIL110	SD	SH	34	3	136	raw	1185.16
RIL111	SD	SH	204	1	136	raw	1185.16
RIL111	SD	SH	60	2	NA	raw	NA
RIL111	SD	SH	80	3	NA	raw	NA
RIL112	SD	SH	163	1	150	raw	1322
RIL112	SD	SH	185	2	136	raw	1185.16
RIL112	SD	SH	132	3	122	raw	1106.28
RIL113	SD	SH	207	1	122	raw	1106.28
RIL113	SD	SH	154	2	NA	raw	NA
RIL113	SD	SH	190	3	129	raw	1146.8
RIL114	SD	SH	54	1	164	raw	1524.98
RIL114	SD	SH	150	2	164	raw	1524.98
RIL114	SD	SH	189	3	NA	raw	NA
RIL115	SD	SH	100	1	122	raw	1106.28
RIL115	SD	SH	145	2	115	raw	1074.31
RIL115	SD	SH	35	3	115	raw	1074.31
RIL116	SD	SH	229	1	NA	raw	NA
RIL116	SD	SH	41	2	115	raw	1074.31
RIL116	SD	SH	43	3	115	raw	1074.31
RIL117	SD	SH	141	1	150	raw	1322
RIL117	SD	SH	83	2	143	raw	1252.44
RIL117	SD	SH	16	3	150	raw	1322
RIL118	SD	SH	62	1	108	raw	1040.41
RIL118	SD	SH	64	2	115	raw	1074.31
RIL118	SD	SH	45	3	115	raw	1074.31
RIL119	SD	SH	28	1	129	raw	1146.8
RIL119	SD	SH	180	2	143	raw	1252.44
RIL119	SD	SH	193	3	136	raw	1185.16
RIL12	SD	SH	216	1	108	raw	1040.41
RIL12	SD	SH	168	2	108	raw	1040.41
RIL12	SD	SH	162	3	115	raw	1074.31
RIL120	SD	SH	4	1	NA	raw	NA
RIL120	SD	SH	232	2	164	raw	1524.98
RIL120	SD	SH	215	3	171	raw	1619.68
RIL121	SD	SH	133	1	136	raw	1185.16
RIL121	SD	SH	102	2	136	raw	1185.16
RIL121	SD	SH	53	3	150	raw	1322
RIL122	SD	SH	89	1	129	raw	1146.8
RIL122	SD	SH	129	2	122	raw	1106.28
RIL122	SD	SH	183	3	129	raw	1146.8
RIL123	SD	SH	75	1	164	raw	1524.98
RIL123	SD	SH	220	2	164	raw	1524.98
RIL123	SD	SH	87	3	136	raw	1185.16
RIL124	SD	SH	92	1	NA	raw	NA
RIL124	SD	SH	87	2	NA	raw	NA
RIL124	SD	SH	102	3	164	raw	1524.98
RIL125	SD	SH	104	1	157	raw	1433.88
RIL125	SD	SH	68	2	171	raw	1619.68
RIL125	SD	SH	66	3	171	raw	1619.68
RIL126	SD	SH	149	1	157	raw	1433.88
RIL126	SD	SH	143	2	NA	raw	NA
RIL126	SD	SH	54	3	164	raw	1524.98
RIL127	SD	SH	168	1	157	raw	1433.88
RIL127	SD	SH	33	2	136	raw	1185.16
RIL127	SD	SH	214	3	150	raw	1322
RIL128	SD	SH	176	1	NA	raw	NA
RIL128	SD	SH	226	2	129	raw	1146.8
RIL128	SD	SH	186	3	157	raw	1433.88
RIL129	SD	SH	57	1	129	raw	1146.8
RIL129	SD	SH	233	2	115	raw	1074.31
RIL129	SD	SH	56	3	129	raw	1146.8
RIL13	SD	SH	39	1	NA	raw	NA
RIL13	SD	SH	1	2	NA	raw	NA
RIL13	SD	SH	208	3	143	raw	1252.44
RIL130	SD	SH	48	1	157	raw	1433.88
RIL130	SD	SH	7	2	NA	raw	NA
RIL130	SD	SH	70	3	164	raw	1524.98
RIL131	SD	SH	182	1	171	raw	1619.68
RIL131	SD	SH	49	2	171	raw	1619.68
RIL131	SD	SH	68	3	171	raw	1619.68
RIL132	SD	SH	97	1	136	raw	1185.16
RIL132	SD	SH	45	2	143	raw	1252.44
RIL132	SD	SH	15	3	129	raw	1146.8
RIL133	SD	SH	19	1	108	raw	1040.41
RIL133	SD	SH	234	2	108	raw	1040.41
RIL133	SD	SH	106	3	108	raw	1040.41
RIL134	SD	SH	82	1	122	raw	1106.28
RIL134	SD	SH	81	2	129	raw	1146.8
RIL134	SD	SH	192	3	129	raw	1146.8
RIL135	SD	SH	76	1	122	raw	1106.28
RIL135	SD	SH	115	2	NA	raw	NA
RIL135	SD	SH	179	3	NA	raw	NA
RIL136	SD	SH	154	1	115	raw	1074.31
RIL136	SD	SH	110	2	108	raw	1040.41
RIL136	SD	SH	172	3	122	raw	1106.28
RIL137	SD	SH	37	1	143	raw	1252.44
RIL137	SD	SH	158	2	157	raw	1433.88
RIL137	SD	SH	197	3	157	raw	1433.88
RIL138	SD	SH	79	1	136	raw	1185.16
RIL138	SD	SH	62	2	143	raw	1252.44
RIL138	SD	SH	155	3	136	raw	1185.16
RIL139	SD	SH	56	1	115	raw	1074.31
RIL139	SD	SH	44	2	136	raw	1185.16
RIL139	SD	SH	38	3	115	raw	1074.31
RIL14	SD	SH	26	1	101	raw	992.901
RIL14	SD	SH	152	2	101	raw	992.901
RIL14	SD	SH	105	3	101	raw	992.901
RIL140	SD	SH	36	1	122	raw	1106.28
RIL140	SD	SH	89	2	136	raw	1185.16
RIL140	SD	SH	188	3	136	raw	1185.16
RIL141	SD	SH	35	1	122	raw	1106.28
RIL141	SD	SH	91	2	115	raw	1074.31
RIL141	SD	SH	82	3	122	raw	1106.28
RIL142	SD	SH	236	1	NA	raw	NA
RIL142	SD	SH	92	2	NA	raw	NA
RIL142	SD	SH	48	3	150	raw	1322
RIL143	SD	SH	197	1	122	raw	1106.28
RIL143	SD	SH	57	2	115	raw	1074.31
RIL143	SD	SH	44	3	108	raw	1040.41
RIL144	SD	SH	125	1	129	raw	1146.8
RIL144	SD	SH	34	2	129	raw	1146.8
RIL144	SD	SH	130	3	108	raw	1040.41
RIL145	SD	SH	208	1	101	raw	992.901
RIL145	SD	SH	74	2	108	raw	1040.41
RIL145	SD	SH	235	3	108	raw	1040.41
RIL146	SD	SH	114	1	94	raw	931.771
RIL146	SD	SH	67	2	101	raw	992.901
RIL146	SD	SH	121	3	94	raw	931.771
RIL147	SD	SH	93	1	129	raw	1146.8
RIL147	SD	SH	160	2	136	raw	1185.16
RIL147	SD	SH	92	3	136	raw	1185.16
RIL148	SD	SH	15	1	129	raw	1146.8
RIL148	SD	SH	228	2	115	raw	1074.31
RIL148	SD	SH	129	3	122	raw	1106.28
RIL149	SD	SH	67	1	122	raw	1106.28
RIL149	SD	SH	131	2	122	raw	1106.28
RIL149	SD	SH	170	3	129	raw	1146.8
RIL15	SD	SH	140	1	136	raw	1185.16
RIL15	SD	SH	210	2	150	raw	1322
RIL15	SD	SH	69	3	157	raw	1433.88
RIL150	SD	SH	33	1	164	raw	1524.98
RIL150	SD	SH	10	2	143	raw	1252.44
RIL150	SD	SH	74	3	171	raw	1619.68
RIL151	SD	SH	6	1	122	raw	1106.28
RIL151	SD	SH	176	2	136	raw	1185.16
RIL151	SD	SH	126	3	122	raw	1106.28
RIL152	SD	SH	63	1	164	raw	1524.98
RIL152	SD	SH	157	2	164	raw	1524.98
RIL152	SD	SH	185	3	164	raw	1524.98
RIL153	SD	SH	146	1	164	raw	1524.98
RIL153	SD	SH	100	2	143	raw	1252.44
RIL153	SD	SH	93	3	171	raw	1619.68
RIL154	SD	SH	21	1	115	raw	1074.31
RIL154	SD	SH	177	2	136	raw	1185.16
RIL154	SD	SH	55	3	122	raw	1106.28
RIL155	SD	SH	5	1	108	raw	1040.41
RIL155	SD	SH	141	2	129	raw	1146.8
RIL155	SD	SH	199	3	129	raw	1146.8
RIL156	SD	SH	220	1	108	raw	1040.41
RIL156	SD	SH	199	2	115	raw	1074.31
RIL156	SD	SH	19	3	108	raw	1040.41
RIL157	SD	SH	3	1	129	raw	1146.8
RIL157	SD	SH	218	2	129	raw	1146.8
RIL157	SD	SH	198	3	143	raw	1252.44
RIL158	SD	SH	42	1	136	raw	1185.16
RIL158	SD	SH	78	2	129	raw	1146.8
RIL158	SD	SH	168	3	136	raw	1185.16
RIL159	SD	SH	151	1	122	raw	1106.28
RIL159	SD	SH	126	2	115	raw	1074.31
RIL159	SD	SH	149	3	122	raw	1106.28
RIL16	SD	SH	12	1	122	raw	1106.28
RIL16	SD	SH	223	2	136	raw	1185.16
RIL16	SD	SH	28	3	143	raw	1252.44
RIL160	SD	SH	169	1	157	raw	1433.88
RIL160	SD	SH	35	2	150	raw	1322
RIL160	SD	SH	161	3	150	raw	1322
RIL161	SD	SH	22	1	115	raw	1074.31
RIL161	SD	SH	195	2	129	raw	1146.8
RIL161	SD	SH	84	3	101	raw	992.901
RIL162	SD	SH	106	1	136	raw	1185.16
RIL162	SD	SH	23	2	143	raw	1252.44
RIL162	SD	SH	111	3	NA	raw	NA
RIL163	SD	SH	17	1	108	raw	1040.41
RIL163	SD	SH	230	2	122	raw	1106.28
RIL163	SD	SH	141	3	115	raw	1074.31
RIL164	SD	SH	120	1	122	raw	1106.28
RIL164	SD	SH	201	2	136	raw	1185.16
RIL164	SD	SH	113	3	157	raw	1433.88
RIL165	SD	SH	178	1	143	raw	1252.44
RIL165	SD	SH	166	2	129	raw	1146.8
RIL165	SD	SH	230	3	129	raw	1146.8
RIL166	SD	SH	164	1	143	raw	1252.44
RIL166	SD	SH	132	2	143	raw	1252.44
RIL166	SD	SH	72	3	143	raw	1252.44
RIL167	SD	SH	211	1	115	raw	1074.31
RIL167	SD	SH	142	2	NA	raw	NA
RIL167	SD	SH	174	3	122	raw	1106.28
RIL168	SD	SH	221	1	NA	raw	NA
RIL168	SD	SH	134	2	115	raw	1074.31
RIL168	SD	SH	212	3	129	raw	1146.8
RIL169	SD	SH	167	1	171	raw	1619.68
RIL169	SD	SH	119	2	150	raw	1322
RIL169	SD	SH	133	3	157	raw	1433.88
RIL17	SD	SH	223	1	136	raw	1185.16
RIL17	SD	SH	167	2	143	raw	1252.44
RIL17	SD	SH	33	3	136	raw	1185.16
RIL170	SD	SH	49	1	150	raw	1322
RIL170	SD	SH	88	2	150	raw	1322
RIL170	SD	SH	22	3	143	raw	1252.44
RIL171	SD	SH	14	1	171	raw	1619.68
RIL171	SD	SH	65	2	164	raw	1524.98
RIL171	SD	SH	164	3	178	raw	1703.48
RIL172	SD	SH	27	1	NA	raw	NA
RIL172	SD	SH	203	2	143	raw	1252.44
RIL172	SD	SH	125	3	122	raw	1106.28
RIL173	SD	SH	90	1	101	raw	992.901
RIL173	SD	SH	86	2	NA	raw	NA
RIL173	SD	SH	224	3	115	raw	1074.31
RIL174	SD	SH	96	1	122	raw	1106.28
RIL174	SD	SH	133	2	NA	raw	NA
RIL174	SD	SH	181	3	136	raw	1185.16
RIL175	SD	SH	147	1	136	raw	1185.16
RIL175	SD	SH	55	2	150	raw	1322
RIL175	SD	SH	59	3	NA	raw	NA
RIL176	SD	SH	175	1	NA	raw	NA
RIL176	SD	SH	69	2	108	raw	1040.41
RIL176	SD	SH	96	3	101	raw	992.901
RIL177	SD	SH	187	1	108	raw	1040.41
RIL177	SD	SH	24	2	115	raw	1074.31
RIL177	SD	SH	153	3	101	raw	992.901
RIL178	SD	SH	80	1	108	raw	1040.41
RIL178	SD	SH	14	2	101	raw	992.901
RIL178	SD	SH	154	3	108	raw	1040.41
RIL179	SD	SH	91	1	NA	raw	NA
RIL179	SD	SH	194	2	136	raw	1185.16
RIL179	SD	SH	3	3	115	raw	1074.31
RIL18	SD	SH	2	1	108	raw	1040.41
RIL18	SD	SH	183	2	NA	raw	NA
RIL18	SD	SH	131	3	115	raw	1074.31
RIL180	SD	SH	150	1	NA	raw	NA
RIL180	SD	SH	29	2	143	raw	1252.44
RIL180	SD	SH	138	3	157	raw	1433.88
RIL181	SD	SH	222	1	129	raw	1146.8
RIL181	SD	SH	18	2	129	raw	1146.8
RIL181	SD	SH	67	3	129	raw	1146.8
RIL182	SD	SH	94	1	143	raw	1252.44
RIL182	SD	SH	80	2	150	raw	1322
RIL182	SD	SH	142	3	143	raw	1252.44
RIL183	SD	SH	8	1	143	raw	1252.44
RIL183	SD	SH	227	2	157	raw	1433.88
RIL183	SD	SH	231	3	143	raw	1252.44
RIL184	SD	SH	43	1	143	raw	1252.44
RIL184	SD	SH	15	2	122	raw	1106.28
RIL184	SD	SH	143	3	143	raw	1252.44
RIL185	SD	SH	183	1	143	raw	1252.44
RIL185	SD	SH	58	2	157	raw	1433.88
RIL185	SD	SH	187	3	164	raw	1524.98
RIL186	SD	SH	185	1	157	raw	1433.88
RIL186	SD	SH	172	2	NA	raw	NA
RIL186	SD	SH	83	3	150	raw	1322
RIL187	SD	SH	159	1	164	raw	1524.98
RIL187	SD	SH	5	2	150	raw	1322
RIL187	SD	SH	184	3	NA	raw	NA
RIL188	SD	SH	117	1	115	raw	1074.31
RIL188	SD	SH	212	2	115	raw	1074.31
RIL188	SD	SH	32	3	129	raw	1146.8
RIL189	SD	SH	66	1	122	raw	1106.28
RIL189	SD	SH	127	2	108	raw	1040.41
RIL189	SD	SH	226	3	122	raw	1106.28
RIL19	SD	SH	85	1	157	raw	1433.88
RIL19	SD	SH	135	2	129	raw	1146.8
RIL19	SD	SH	47	3	143	raw	1252.44
RIL190	SD	SH	86	1	108	raw	1040.41
RIL190	SD	SH	43	2	108	raw	1040.41
RIL190	SD	SH	115	3	101	raw	992.901
RIL191	SD	SH	115	1	129	raw	1146.8
RIL191	SD	SH	76	2	129	raw	1146.8
RIL191	SD	SH	11	3	122	raw	1106.28
RIL192	SD	SH	234	1	164	raw	1524.98
RIL192	SD	SH	207	2	164	raw	1524.98
RIL192	SD	SH	23	3	164	raw	1524.98
RIL193	SD	SH	135	1	122	raw	1106.28
RIL193	SD	SH	196	2	NA	raw	NA
RIL193	SD	SH	158	3	NA	raw	NA
RIL194	SD	SH	55	1	115	raw	1074.31
RIL194	SD	SH	138	2	NA	raw	NA
RIL194	SD	SH	205	3	NA	raw	NA
RIL195	SD	SH	214	1	NA	raw	NA
RIL195	SD	SH	191	2	150	raw	1322
RIL195	SD	SH	206	3	122	raw	1106.28
RIL196	SD	SH	44	1	150	raw	1322
RIL196	SD	SH	192	2	150	raw	1322
RIL196	SD	SH	127	3	136	raw	1185.16
RIL197	SD	SH	205	1	150	raw	1322
RIL197	SD	SH	26	2	150	raw	1322
RIL197	SD	SH	216	3	150	raw	1322
RIL198	SD	SH	88	1	157	raw	1433.88
RIL198	SD	SH	130	2	157	raw	1433.88
RIL198	SD	SH	12	3	157	raw	1433.88
RIL199	SD	SH	68	1	150	raw	1322
RIL199	SD	SH	213	2	157	raw	1433.88
RIL199	SD	SH	150	3	150	raw	1322
RIL2	SD	SH	51	1	136	raw	1185.16
RIL2	SD	SH	205	2	NA	raw	NA
RIL2	SD	SH	137	3	NA	raw	NA
RIL20	SD	SH	233	1	136	raw	1185.16
RIL20	SD	SH	193	2	143	raw	1252.44
RIL20	SD	SH	211	3	143	raw	1252.44
RIL200	SD	SH	137	1	129	raw	1146.8
RIL200	SD	SH	8	2	NA	raw	NA
RIL200	SD	SH	213	3	129	raw	1146.8
RIL201	SD	SH	77	1	NA	raw	NA
RIL201	SD	SH	107	2	136	raw	1185.16
RIL201	SD	SH	118	3	122	raw	1106.28
RIL202	SD	SH	83	1	157	raw	1433.88
RIL202	SD	SH	214	2	164	raw	1524.98
RIL202	SD	SH	109	3	150	raw	1322
RIL203	SD	SH	195	1	164	raw	1524.98
RIL203	SD	SH	170	2	164	raw	1524.98
RIL203	SD	SH	219	3	157	raw	1433.88
RIL204	SD	SH	158	1	101	raw	992.901
RIL204	SD	SH	77	2	101	raw	992.901
RIL204	SD	SH	77	3	101	raw	992.901
RIL205	SD	SH	144	1	157	raw	1433.88
RIL205	SD	SH	121	2	150	raw	1322
RIL205	SD	SH	25	3	164	raw	1524.98
RIL206	SD	SH	61	1	136	raw	1185.16
RIL206	SD	SH	22	2	115	raw	1074.31
RIL206	SD	SH	24	3	115	raw	1074.31
RIL207	SD	SH	102	1	129	raw	1146.8
RIL207	SD	SH	27	2	150	raw	1322
RIL207	SD	SH	117	3	129	raw	1146.8
RIL208	SD	SH	232	1	NA	raw	NA
RIL208	SD	SH	46	2	150	raw	1322
RIL208	SD	SH	182	3	150	raw	1322
RIL21	SD	SH	219	1	136	raw	1185.16
RIL21	SD	SH	225	2	150	raw	1322
RIL21	SD	SH	8	3	136	raw	1185.16
RIL210	SD	SH	99	1	136	raw	1185.16
RIL210	SD	SH	42	2	122	raw	1106.28
RIL210	SD	SH	157	3	136	raw	1185.16
RIL211	SD	SH	227	1	115	raw	1074.31
RIL211	SD	SH	137	2	115	raw	1074.31
RIL211	SD	SH	42	3	122	raw	1106.28
RIL212	SD	SH	60	1	157	raw	1433.88
RIL212	SD	SH	6	2	129	raw	1146.8
RIL212	SD	SH	98	3	143	raw	1252.44
RIL213	SD	SH	50	1	143	raw	1252.44
RIL213	SD	SH	61	2	150	raw	1322
RIL213	SD	SH	128	3	122	raw	1106.28
RIL214	SD	SH	217	1	94	raw	931.771
RIL214	SD	SH	216	2	101	raw	992.901
RIL214	SD	SH	9	3	101	raw	992.901
RIL215	SD	SH	129	1	NA	raw	NA
RIL215	SD	SH	25	2	122	raw	1106.28
RIL215	SD	SH	101	3	129	raw	1146.8
RIL216	SD	SH	65	1	150	raw	1322
RIL216	SD	SH	163	2	150	raw	1322
RIL216	SD	SH	20	3	NA	raw	NA
RIL217	SD	SH	184	1	143	raw	1252.44
RIL217	SD	SH	178	2	157	raw	1433.88
RIL217	SD	SH	144	3	136	raw	1185.16
RIL218	SD	SH	45	1	143	raw	1252.44
RIL218	SD	SH	2	2	NA	raw	NA
RIL218	SD	SH	140	3	122	raw	1106.28
RIL219	SD	SH	7	1	136	raw	1185.16
RIL219	SD	SH	229	2	150	raw	1322
RIL219	SD	SH	104	3	143	raw	1252.44
RIL22	SD	SH	29	1	150	raw	1322
RIL22	SD	SH	9	2	150	raw	1322
RIL22	SD	SH	108	3	150	raw	1322
RIL220	SD	SH	177	1	143	raw	1252.44
RIL220	SD	SH	211	2	150	raw	1322
RIL220	SD	SH	221	3	143	raw	1252.44
RIL221	SD	SH	59	1	164	raw	1524.98
RIL221	SD	SH	95	2	171	raw	1619.68
RIL221	SD	SH	123	3	157	raw	1433.88
RIL222	SD	SH	84	1	150	raw	1322
RIL222	SD	SH	118	2	115	raw	1074.31
RIL222	SD	SH	36	3	150	raw	1322
RIL223	SD	SH	155	1	122	raw	1106.28
RIL223	SD	SH	63	2	150	raw	1322
RIL223	SD	SH	31	3	136	raw	1185.16
RIL224	SD	SH	237	1	143	raw	1252.44
RIL224	SD	SH	165	2	157	raw	1433.88
RIL224	SD	SH	203	3	157	raw	1433.88
RIL225	SD	SH	230	1	101	raw	992.901
RIL225	SD	SH	17	2	108	raw	1040.41
RIL225	SD	SH	88	3	101	raw	992.901
RIL226	SD	SH	87	1	157	raw	1433.88
RIL226	SD	SH	4	2	136	raw	1185.16
RIL226	SD	SH	71	3	157	raw	1433.88
RIL227	SD	SH	134	1	129	raw	1146.8
RIL227	SD	SH	182	2	150	raw	1322
RIL227	SD	SH	57	3	NA	raw	NA
RIL228	SD	SH	53	1	NA	raw	NA
RIL228	SD	SH	20	2	115	raw	1074.31
RIL228	SD	SH	166	3	115	raw	1074.31
RIL229	SD	SH	191	1	164	raw	1524.98
RIL229	SD	SH	222	2	157	raw	1433.88
RIL229	SD	SH	5	3	150	raw	1322
RIL23	SD	SH	72	1	136	raw	1185.16
RIL23	SD	SH	98	2	136	raw	1185.16
RIL23	SD	SH	37	3	157	raw	1433.88
RIL230	SD	SH	139	1	115	raw	1074.31
RIL230	SD	SH	73	2	NA	raw	NA
RIL230	SD	SH	160	3	115	raw	1074.31
RIL231	SD	SH	212	1	129	raw	1146.8
RIL231	SD	SH	99	2	122	raw	1106.28
RIL231	SD	SH	63	3	136	raw	1185.16
RIL232	SD	SH	152	1	150	raw	1322
RIL232	SD	SH	85	2	157	raw	1433.88
RIL232	SD	SH	30	3	150	raw	1322
RIL233	SD	SH	69	1	115	raw	1074.31
RIL233	SD	SH	188	2	115	raw	1074.31
RIL233	SD	SH	195	3	122	raw	1106.28
RIL234	SD	SH	25	1	136	raw	1185.16
RIL234	SD	SH	48	2	NA	raw	NA
RIL234	SD	SH	159	3	143	raw	1252.44
RIL235	SD	SH	9	1	115	raw	1074.31
RIL235	SD	SH	113	2	101	raw	992.901
RIL235	SD	SH	152	3	108	raw	1040.41
RIL236	SD	SH	130	1	136	raw	1185.16
RIL236	SD	SH	186	2	150	raw	1322
RIL236	SD	SH	27	3	143	raw	1252.44
RIL237	SD	SH	52	1	164	raw	1524.98
RIL237	SD	SH	208	2	NA	raw	NA
RIL237	SD	SH	2	3	108	raw	1040.41
RIL238	SD	SH	209	1	108	raw	1040.41
RIL238	SD	SH	169	2	108	raw	1040.41
RIL238	SD	SH	51	3	115	raw	1074.31
RIL239	SD	SH	18	1	143	raw	1252.44
RIL239	SD	SH	51	2	157	raw	1433.88
RIL239	SD	SH	90	3	150	raw	1322
RIL24	SD	SH	192	1	150	raw	1322
RIL24	SD	SH	112	2	143	raw	1252.44
RIL24	SD	SH	146	3	150	raw	1322
RIL25	SD	SH	143	1	157	raw	1433.88
RIL25	SD	SH	123	2	115	raw	1074.31
RIL25	SD	SH	156	3	157	raw	1433.88
RIL26	SD	SH	162	1	143	raw	1252.44
RIL26	SD	SH	84	2	136	raw	1185.16
RIL26	SD	SH	7	3	129	raw	1146.8
RIL27	SD	SH	225	1	NA	raw	NA
RIL27	SD	SH	221	2	164	raw	1524.98
RIL27	SD	SH	26	3	171	raw	1619.68
RIL28	SD	SH	74	1	115	raw	1074.31
RIL28	SD	SH	184	2	129	raw	1146.8
RIL28	SD	SH	220	3	108	raw	1040.41
RIL29	SD	SH	118	1	115	raw	1074.31
RIL29	SD	SH	13	2	115	raw	1074.31
RIL29	SD	SH	76	3	129	raw	1146.8
RIL3	SD	SH	161	1	143	raw	1252.44
RIL3	SD	SH	47	2	NA	raw	NA
RIL3	SD	SH	207	3	150	raw	1322
RIL30	SD	SH	107	1	108	raw	1040.41
RIL30	SD	SH	149	2	108	raw	1040.41
RIL30	SD	SH	135	3	108	raw	1040.41
RIL31	SD	SH	142	1	150	raw	1322
RIL31	SD	SH	38	2	157	raw	1433.88
RIL31	SD	SH	64	3	157	raw	1433.88
RIL32	SD	SH	73	1	164	raw	1524.98
RIL32	SD	SH	224	2	171	raw	1619.68
RIL32	SD	SH	191	3	171	raw	1619.68
RIL33	SD	SH	40	1	164	raw	1524.98
RIL33	SD	SH	204	2	164	raw	1524.98
RIL33	SD	SH	99	3	157	raw	1433.88
RIL34	SD	SH	10	1	150	raw	1322
RIL34	SD	SH	128	2	143	raw	1252.44
RIL34	SD	SH	14	3	NA	raw	NA
RIL35	SD	SH	81	1	157	raw	1433.88
RIL35	SD	SH	103	2	150	raw	1322
RIL35	SD	SH	151	3	157	raw	1433.88
RIL36	SD	SH	186	1	NA	raw	NA
RIL36	SD	SH	72	2	136	raw	1185.16
RIL36	SD	SH	202	3	NA	raw	NA
RIL37	SD	SH	119	1	122	raw	1106.28
RIL37	SD	SH	117	2	136	raw	1185.16
RIL37	SD	SH	204	3	NA	raw	NA
RIL38	SD	SH	70	1	150	raw	1322
RIL38	SD	SH	236	2	122	raw	1106.28
RIL38	SD	SH	175	3	164	raw	1524.98
RIL39	SD	SH	1	1	136	raw	1185.16
RIL39	SD	SH	120	2	NA	raw	NA
RIL39	SD	SH	39	3	NA	raw	NA
RIL4	SD	SH	78	1	NA	raw	NA
RIL4	SD	SH	147	2	NA	raw	NA
RIL4	SD	SH	178	3	136	raw	1185.16
RIL40	SD	SH	131	1	108	raw	1040.41
RIL40	SD	SH	105	2	NA	raw	NA
RIL40	SD	SH	112	3	108	raw	1040.41
RIL41	SD	SH	148	1	115	raw	1074.31
RIL41	SD	SH	197	2	122	raw	1106.28
RIL41	SD	SH	40	3	108	raw	1040.41
RIL42	SD	SH	101	1	136	raw	1185.16
RIL42	SD	SH	116	2	136	raw	1185.16
RIL42	SD	SH	97	3	136	raw	1185.16
RIL43	SD	SH	235	1	108	raw	1040.41
RIL43	SD	SH	28	2	NA	raw	NA
RIL43	SD	SH	1	3	143	raw	1252.44
RIL44	SD	SH	71	1	122	raw	1106.28
RIL44	SD	SH	202	2	129	raw	1146.8
RIL44	SD	SH	177	3	129	raw	1146.8
RIL45	SD	SH	112	1	NA	raw	NA
RIL45	SD	SH	206	2	101	raw	992.901
RIL45	SD	SH	58	3	101	raw	992.901
RIL46	SD	SH	110	1	NA	raw	NA
RIL46	SD	SH	219	2	129	raw	1146.8
RIL46	SD	SH	18	3	115	raw	1074.31
RIL47	SD	SH	23	1	136	raw	1185.16
RIL47	SD	SH	82	2	NA	raw	NA
RIL47	SD	SH	148	3	157	raw	1433.88
RIL48	SD	SH	98	1	NA	raw	NA
RIL48	SD	SH	59	2	NA	raw	NA
RIL48	SD	SH	124	3	101	raw	992.901
RIL49	SD	SH	145	1	150	raw	1322
RIL49	SD	SH	146	2	150	raw	1322
RIL49	SD	SH	95	3	150	raw	1322
RIL5	SD	SH	128	1	136	raw	1185.16
RIL5	SD	SH	19	2	157	raw	1433.88
RIL5	SD	SH	114	3	150	raw	1322
RIL50	SD	SH	111	1	122	raw	1106.28
RIL50	SD	SH	75	2	NA	raw	NA
RIL50	SD	SH	100	3	115	raw	1074.31
RIL51	SD	SH	206	1	178	raw	1703.48
RIL51	SD	SH	93	2	171	raw	1619.68
RIL51	SD	SH	107	3	171	raw	1619.68
RIL52	SD	SH	116	1	150	raw	1322
RIL52	SD	SH	109	2	150	raw	1322
RIL52	SD	SH	167	3	157	raw	1433.88
RIL53	SD	SH	213	1	143	raw	1252.44
RIL53	SD	SH	54	2	157	raw	1433.88
RIL53	SD	SH	173	3	150	raw	1322
RIL54	SD	SH	215	1	122	raw	1106.28
RIL54	SD	SH	136	2	115	raw	1074.31
RIL54	SD	SH	4	3	NA	raw	NA
RIL55	SD	SH	136	1	171	raw	1619.68
RIL55	SD	SH	140	2	157	raw	1433.88
RIL55	SD	SH	85	3	171	raw	1619.68
[truncated: 141 more rows]

## Sheet: Supplementary Table 4a
GeneID	Ammino Acid Sequence	Position
DCAR_001701	------------------------------------------------------------	0
DCAR_011611	------------------------------------------------------------	0
OTG06694.1	------------------------------------------------------------	0
Lsat_1_v5_gn_0_1200.1	------------------------------------------------------------	0
OTG23699.1	------------------------------------------------------------	0
Lsat_1_v5_gn_2_7721.1	------------------------------------------------------------	0
DCAR_022938	------------------------------------------------------------	0
AT2G17770.2|PACid:19639222	------------------------------------------------------------	0
AT4G35900.1|PACid:19643912	MLSSAKHQRNHRLSATNK-NQTLT-KVSS----ISSSSPSSSSSSSSTSSSSPLPS---Q	51
Solyc02g083520.2.1|PACid:27288296	-----------------------MWSSSSDNRGLSASS-----SSSSSSSHSPFS-----	27
OTF95809.1	-ML---SHGDHDANTLNTNNHNINFRVSSRSTTLSSSS-SSNTSSNL-------------	42
Ha15_00038278-RA	-ML---SHGDHDANTLNTNNHNINFRVSSRSTTLSSSS-SSNTSSNL-------------	42
OTG24174.1	ML----SHHGDASNNLTTDHQNLT-RVSSSSS--------ST------------------	29
Ha9_00012546-RA	ML----SHHGDASNNLTTDHQNLT-RVSSSSS--------ST------------------	29
Cend_1_v1_gn_90761.1	--MLSDGGCDGDDANILNTNHHNLG-RVSRRSTTLSSSS-SSNTSSNTSSNQSPFSASLTV	57
Lsat_1_v5_gn_4_145080.1	MLSDHSGCGGDDVNNLNTNHHNLN-RASRRSTTLSSSS-SST----TSSNHSPFSAPLSV	54
Lser_1_v1_gn_4_79900.1	MLSDHSGCGGDDVNNLNTNHHNLN-RASRRSTTLSSSS-SST----TSSNHSPFSAPLSV	54
DCAR_001701	------------MEKIWKDIPDLPSLENPNNHFHG-------------------VMNLQES	30
DCAR_011611	------------MEEIWKDIPNLSSLGNPNNTFDG-------------------VKLQESA	30
OTG06694.1	---------MRPMDDVWNDISSLPS---PA-----------------------TTTHFQNF	26
Lsat_1_v5_gn_0_1200.1	---------MKPMDDVWNEISGLPS---PT------------------------PNHFQDF	25
OTG23699.1	------------MDDVWKDISSLPSLHHPT-----------------------TTHHFQDF	26
Lsat_1_v5_gn_2_7721.1	---------MKPMDDVWKDISSLPSLHHPT-----------------------TTHHLQDF	29
DCAR_022938	------------------------------------------------------------	0
AT2G17770.2|PACid:19639222	------------MEEVWKEINL-GSLHYHRQL----NIGHEPMLKNQN----PNNSIFQDF	40
AT4G35900.1|PACid:19643912	DSQAQKRSLVTMEEVWNDINL-ASIHHLNRHSPHPQHNHEPRFRGQNHHNQNPNSIFQDF	110
Solyc02g083520.2.1|PACid:27288296	-------PRLKTMEEVWKDINL-SSLQDHTTNYSRDHH---HLHDHNHQAANFGGMILQDF	77
OTF95809.1	---SIYSNNTRTMEEVWKDINL-STTNHPT-----------------AAVKGYRGFILQDF	82
Ha15_00038278-RA	---SIYSNNTRTMEEVWKDINL-STTNHPT-----------------AAVKGYRGFILQDF	82
OTG24174.1	TSCNRSTTTRTMEEVWKDINL-STTNHHA-----------------TAGKGYRGFILQDF	71
Ha9_00012546-RA	TSCNRSTTTRTMEEVWKDINL-STTNHHA-----------------TAGKGYRGFILQDF	71
Cend_1_v1_gn_90761.1	NQIRSPNATRTMEEVWKDINL-SATKHPA-----------------AATKGYRGFILQDF	99
Lsat_1_v5_gn_4_145080.1	NQIRSPNATRTMEEVWKDINL-STTNHPA-----------------DGNKGYRGFILQDF	96
Lser_1_v1_gn_4_79900.1	NQIRSPNATRTMEEVWKDINL-STTNHPA-----------------DGNKGYRGFILQDF	96
DCAR_001701	LGRPLVYLTPLL-PATNVFFPSSSS-SHQSLVSDITCSSQPQLPLAMHCGGGARR-----	83
DCAR_011611	FLNPNYNLNPVLLPASNNVVLLT---PQPNSFSSSSCHQPMTLELCMQSSGSSAR-----	82
OTG06694.1	FAPALRP-PSPAT------------------I-SFHPPPSPTTMLTLLTTTHSDH---QD	63
Lsat_1_v5_gn_0_1200.1	FSPVLRQ-PGTTT------------------P-FLPPPPSTTTMLTLLTTTNPAH---ED	62
OTG23699.1	LAPPAPR-PGGGA-----------TFHH--PP-APPVHEPLTTMLSLSTSGNSEH---DQ	68
Lsat_1_v5_gn_2_7721.1	FTPAAAT-AGGGRS--------GATLHHPSPP-EPPPPPPPTTMLSLSTSGNSAH---DQ	76
DCAR_022938	------------------------------------------------------------	0
AT2G17770.2|PACid:19639222	LNMPLNQ-PPPPPPP------PSSSTIVTALY-GSLPLPPPATVLSLNSGVGFEFLDTTE	92
AT4G35900.1|PACid:19643912	LKGSLNQ-EPAPTSQTTGSAPNGDSTTVTVLY--SSPFPPPATVLSLNSGAGFEFLDNQD	167
Solyc02g083520.2.1|PACid:27288296	LARPFAN-ESSPAAAAAAA----------------SPV-SATTMLNLNSVPELH-FF-DN	117
OTF95809.1	LAKPFSS-NDTPTSVSS---------------------PQPPVLLTLNSGLVQLDCLTED	120
Ha15_00038278-RA	LAKPFSS-NDTPTSVSS---------------------PQPPVLLTLNSGLVQLDCLTED	120
OTG24174.1	LAKPFSS-NDTTTSVSLSPPGYGSP--SPPPP-PPPQQQQQPMLFNLNSGPDQLNFLTDD	127
Ha9_00012546-RA	LAKPFSS-NDTTT---------------------------------------SLNFLTDD	91
Cend_1_v1_gn_90761.1	LAKPFSN-NDTPT--AVSSPGYGSP--SPPPP-PPPPVSQPSMLLNLNSGPDQLNFLVDD	153
Lsat_1_v5_gn_4_145080.1	LAKPFSN-NDTPT--TLSSPGYGSP--SPPPP-PPPPVSQPSMLLNLNSGPDQLNFLVDG	150
Lser_1_v1_gn_4_79900.1	LAKPFSN-NDTPT--TLSSPGYGSP--SPPPP-PPPPVSQPSMLLNLNSGPDQLNFLVEG	150
DCAR_001701	----------------------------------------RT--GCSRENDYQ------SS	96
DCAR_011611	----------------------------------------RKRFSISRENDDQNNISSSSP	103
OTG06694.1	PNKRLKPNP-----------------PPP----------PP--RIF----TAPTASP-PE	89
Lsat_1_v5_gn_0_1200.1	PNKRHKPNP-----------------PPP----------PP--HNSK---PATSTSP-PE	89
OTG23699.1	DPPHNT--------------------TSI----------IV--VTSP---HVQETSP-PE	92
Lsat_1_v5_gn_2_7721.1	EQIHNN--------------------PST----------GA---TSH---VANQRSP-PE	99
DCAR_022938	----------------------------------------MPSLSKKR------ASSPDSA	15
AT2G17770.2|PACid:19639222	NLLASNPR---------------SFEESA-----KFGC----LGKKR-----GQDSDDTR	123
AT4G35900.1|PACid:19643912	PLVTSNSNLHTHHHLSNAHAFNTSFEALV-----PSSS----FGKKR-----GQDSNEGS	213
Solyc02g083520.2.1|PACid:27288296	PLRQNS-------------IL----------------HQPNASGRKR---VVPETEDNST	145
OTF95809.1	QTPNIC-------------SLNVPFERVLGSADSCSGLFGHNIGGMR---ILPEDG--TG	162
Ha15_00038278-RA	QTPNIC-------------SLNVPFERVLGSADSCSGLFGHNIGGMR---ILPEDG--TG	162
OTG24174.1	--------------------------QVLASANSSSGLLGNNIGGMR---ILPATDRTG-	157
Ha9_00012546-RA	--------------------------QVLASANSSSGLLGNNIGGMR---ILPATDRTG-	121
Cend_1_v1_gn_90761.1	PTRIVC-------------PLDGPFDHVLGSSNSSSGLLGQSIGGMR---MLPATDRTGG	197
Lsat_1_v5_gn_4_145080.1	PTRTVC-------------PLDVPFDHVMGSSNSSSGLLGQSIGGMR---MLPETDRIGG	194
Lser_1_v1_gn_4_79900.1	PTRTVC-------------PLDVPFDHVMGSSNSSSALLGQSIGGMR---MLPETDRIGG	194
DCAR_001701	SDRRHQRLIRNRESAARSRDRKEARTAELKEEMKRLKAENAELKQKQKARTAELK-EEMK	155
DCAR_011611	THRCNQRLIKNRESAARSRDRKQAYTAQLVQQLQTLKAENAKLKMKQQALPDPIL-SFPH	162
OTG06694.1	YTEKFRRLMKNRESAARSRARKQARADQLEHEVMRLAKENAKLKRLQKEVGP--------	141
Lsat_1_v5_gn_0_1200.1	YTEKFRRLMKNRESAARSRARKQ--------EVVRLAKENAKLKRMQKEVSA--------	133
OTG23699.1	YTEKFKRLMKNRESAARSRARKQARADELEEEVLRLTKENAKLRRLQKEFCSA-------	145
Lsat_1_v5_gn_2_7721.1	YSDKFKRLMKNRESAGRSRARKQARADELEHEVLRLKTENAKLKRLQKELCSA-------	152
DCAR_022938	GERRRKRLIKNRESADRSRARRMAYTNELEQEIEDLKRENASLRAQLKEGKPRPHQEKAG	75
AT2G17770.2|PACid:19639222	GDRRYKRMIKNRESAARSRARKQAYTNELELEIAHLQTENARLKIQQEQLKIA-------	176
AT4G35900.1|PACid:19643912	GNRRHKRMIKNRESAARSRARKQAYTNELELEVAHLQAENARLKRQQDQLKMA-------	266
Solyc02g083520.2.1|PACid:27288296	GDRRNQRMIKNRESAARSRARKQAYMNELESEVAHLVEENARLKKQQQQLRVD-------	198
OTF95809.1	GDRRHKRMIKNRESAARSRARKQAYTNELENEVERLKVENAKLKRQQKQLELA-------	215
Ha15_00038278-RA	GDRRHKRMIKNRESAARSRARKQAYTNELENEVERLKVENAKLKRQQKQLELA-------	215
OTG24174.1	GDRRHKRMIKNRESAARSRARKQAYTNELENEVERLKEENAMLKRQQQQLQVA-------	210
Ha9_00012546-RA	GDRRHKRMIKNRESAARSRARKQAYTNELENEVERLKEENAMLKRQQQQLQVA-------	174
Cend_1_v1_gn_90761.1	GERRHKRMIKNRESAARSRARKQAYMNELENEVERLKEENAKLKRQQQQLQVA-------	250
Lsat_1_v5_gn_4_145080.1	GERRHKRMIKNRESAARSRARKQAYMNELENEVERLKEENAKLKRQQQQLQVA-------	247
Lser_1_v1_gn_4_79900.1	GERRHKRMIKNRESAARSRARKQAYMNELENEVERLKEENAKLKRQHQQLQVA-------	247
	:*:::*****		*:	::	*	***	*:	.
DCAR_001701	RLKAENAELKQKQKVMEEAKALKKPSLNRSASAPF*	190
DCAR_011611	-YSAIKFTLLLTIHII--CSYMRQLKL*--------	186
OTG06694.1	------------------SHVPKESRLNRTKSAPF-	158
Lsat_1_v5_gn_0_1200.1	--------------------PPKVSRLQRTKSAPF*	148
OTG23699.1	----------------STAHVPKKPRLHRSKSAPL-	164
Lsat_1_v5_gn_2_7721.1	----------------SS-QFPKKPKLQRTRSAPF*	170
DCAR_022938	GISSTAA------ATNQKLHSTKGNSLCRTLTAPF*	104
AT2G17770.2|PACid:19639222	----------------EATQNQVKKTLQRSSTAPF*	195
AT4G35900.1|PACid:19643912	----------------AAIQQPKKNTLQRSSTAPF*	285
Solyc02g083520.2.1|PACid:27288296	----------------AANQVPKKNTLYRTSTAPF*	217
OTF95809.1	----------------TKAQMTKKRGLQRTSTAPF-	234
Ha15_00038278-RA	----------------TKAQMTKKRGLQRTSTAPF*	234
OTG24174.1	----------------TASQMTKKRGLQRTSTAPF-	229
Ha9_00012546-RA	----------------TASQMTKKRGLQRTSTAPF*	193
Cend_1_v1_gn_90761.1	----------------RADQMTKKGGLHRTSTAPF*	269
Lsat_1_v5_gn_4_145080.1	----------------TAAQMTKKGGLQRTSTAPF*	266
Lser_1_v1_gn_4_79900.1	----------------TAAQMTKKGGLQRTSTAPF*	266
	*

## Sheet: Supplementary Table 4b
GeneID	Ammino Acid Sequence	Position
OTG21603.1	------------------------------------------------------------	0
DCAR_010282	------------------------------------------------------------	0
DCAR_026982	---------------------MASGSSKASTHSPMKQNESQTSGQ-----DQGQFSGTRNV	35
AT2G18790.1|PACid:19641421	MVSGVGGSGGGRGGGRGGEEEPSSSHTP--NNRRGGEQAQSSGTKSLR--------PRSN	50
AT4G16250.1|PACid:19646074	MVSGGGSKT------SGGEAASSGHRRS--RHTSAAEQAQSSANKALRSQNQQPQNHGGG	52
Cend_1_v1_gn_140071.1	---M------------------ASGSRTSLRIHPVSSNQRTQPS-----------STSNNR	29
OTG38559.1	---M------------------ASGSRASSRVQ-----N-QSST-----------PSTSAR	23
Ha1_00045446-RA	---M------------------ASGSRASSRVQ-----N-QSST-----------PSTSAR	23
Cend_1_v1_gn_123766.1	---M------------------ASGSKASSGVHPQRTQP-QNPP-----------SSSTPR	28
Lsat_1_v5_gn_1_41100.1	---M------------------ASGSKASSGFHPQQVQP-QNPS-----------TSSTPR	28
Lser_1_v1_gn_1_24541.1	---M------------------ASGSKASSGFHPQQVQP-QNPS-----------TSSTPR	28
Solyc01g059870.2.1|PACid:27301406	---M------------------ASGSRTKHSYHNSSQGQAQSSG-----------TSNMNY	29
Solyc01g059870.4.1	---M------------------ASGSRTKHSYHNSSQGQAQSSG-----------TSNMNY	29
Solyc05g053410.2.1|PACid:27298953	MAS------------------GSGSRGKHDRNHQPKNQSQFSG-----------TSN---	28
AT4G18130.1|PACid:19648944	-----------------------------------MGFESSSSA------------ASNMK	14
Solyc02g071260.2.1|PACid:27287368	MES--QSSEN-RRGGGGRTSL----NQNKQNNNKDSGLNTSSA------------ASNMK	41
Solyc02g071260.3.1	MES--QSSEN-RRGGGGRTSL----NQNKQNNNKDSGLNTSSA------------ASNMK	41
OTF95157.1	-----------------MVSAE----EATINNNKITGATSSSSG------------GSNMN	28
Cend_1_v1_gn_7966.1	ME----------LGSRGVKPD----EPTINNHNTTAAPSSSSG------------GSNMN	34
Lsat_1_v5_gn_7_30980.1	ME----------LGIRGVKPD----EPTINNHNTTAAPSSSSG------------GSNMN	34
Lser_1_v1_gn_7_17801.1	ME----------LGIRGVKPD----EPTINNHNTTAAPSSSSG------------GSNMN	34
Lsat_1_v5_gn_7_31000.1	---------------MKLGESE----EPAINNNNTTEAPSSSSG------------GSNMN	30
Lser_1_v1_gn_7_17781.1	MF----------LKMKLGESE----EPAINNNNTTEAPSSSSG------------GSNMN	34
OTG21603.1	------------------------------------------------------------	0
DCAR_010282	------------------------------------------------------------	0
DCAR_026982	RETVSKAVAQYTTDARLHAVYEQSGESGKSFDYSQSIRTDN--DSVPEQQIVAYLSKIQR	93
AT2G18790.1|PACid:19641421	TESMSKAIQQYTVDARLHAVFEQSGESGKSFDYSQSLKTTTYGSSVPEQQITAYLSRIQR	110
AT4G16250.1|PACid:19646074	TESTNKAIQQYTVDARLHAVFEQSGESGKSFDYSQSLKTAPYDSSVPEQQITAYLSRIQR	112
Cend_1_v1_gn_140071.1	ADSMSKATAQYTVDARLHAVFEQSGGSGKSFDYSQSLKTTTQ-SSIPEQQITAYLSRIQR	88
OTG38559.1	VDSMSKAIAQYALDARLHAVYEQSGESGKSFDYSQSIKTTT--DSIAEQQMTAYLSKIQR	81
Ha1_00045446-RA	VDSMSKAIAQYALDARLHAVYEQSGESGKSFDYSQSIKTTT--DSIAEQQMTAYLSKIQR	81
Cend_1_v1_gn_123766.1	VDSMSKAIAQYAVDARLHAVYEQSGESGKSFDYSQSIKTNT--DSIAEQQMTAYLSKIQR	86
Lsat_1_v5_gn_1_41100.1	VDSMSKAIAQYAVDARLHAVYEESGESGKSFDYSHSIKTAT--DSIAEQQMTAYLSKIQR	86
Lser_1_v1_gn_1_24541.1	VDSMSKAIAQYAVDARLHAVYEESGESGKSFDYSHSIKTAT--DSIAEQQMTAYLSKIQR	86
Solyc01g059870.2.1|PACid:27301406	KDSISKAIAQYTADARLHAVFEQSGESGKSFDYSQSVKTTT--QSVPERQITAYLTKIQR	87
Solyc01g059870.4.1	KDSISKAIAQYTADARLHAVFEQSGESGKSFDYSQSVKTTT--QSVPERQITAYLTKIQR	87
Solyc05g053410.2.1|PACid:27298953	TNALSKAVAQYTTDARLHAAFEQSGESGKNFDYSQSVRNST--ESVTEHQITAYLNKMQR	86
AT4G18130.1|PACid:19648944	PQPQKSNTAQYSVDAALFADFAQSIYTGKSFNYSKSVISPP--NHVPDEHITAYLSNIQR	72
Solyc02g071260.2.1|PACid:27287368	NNASKAALAQYNADAKLMAEFEQSSVSGKSFDYSKSVLFPP--HEANEEEITSYLSRIQR	99
Solyc02g071260.3.1	NNASKAALAQYNADAKLMAEFEQSSVSGKSFDYSKSVLFPP--HEANEEEITSYLSRIQR	99
OTF95157.1	PANKNPTLAQYGADARLVSEFEQSVGSGKSFNYTTLLTHAP--KPVAEQEMTDYLSRIQR	86
Cend_1_v1_gn_7966.1	PTINNQTLAQYGADARLLSEFENSVGSGKSFNYSNLLTNEP--KAVAEQEMTAYLEAIQR	92
Lsat_1_v5_gn_7_30980.1	PTNNNHTLAQYGVDARLLSEFERSVGSGKSFNYSDMLTNAP--KDVAEKEMTAYLEAIQR	92
Lser_1_v1_gn_7_17801.1	PTNNNHTLAQYGVDARLLSEFERSVGSGKSFNYSDMLTNAP--KDVAEKEMTAYLEAIQR	92
Lsat_1_v5_gn_7_31000.1	PTDKNPTLAQYGTDARLLSGFELSVGSGKSVNCLNLLANAP--KAVDGQQMTAYFDAIQR	88
Lser_1_v1_gn_7_17781.1	PTDKNPTLAQYGTDARLLSGFERSVGSGKSVNCSNLLVNAP--KAVDGQQMTAYFDAIQR	92
OTG21603.1	----------MTQV----LKSSRLEKKCLGDPGVCAQSIPGI--E-KQEVLTIGTEVRTLF	44
DCAR_010282	---------MVAINESTFRVIGYSENARDMFCHSPQSVPNI--E-KPEFIRIGVD-----	43
DCAR_026982	GGLIQPFGCMVAVNESTFQVIGYSENARDMLCHSPQSVPNI--E-KPEFIRIGVDVRTLF	150
AT2G18790.1|PACid:19641421	GGYIQPFGCMIAVDESSFRIIGYSENAREMLGIMPQSVPTL--E-KPEILAMGTDVRSLF	167
AT4G16250.1|PACid:19646074	GGYTQPFGCLIAVEESTFTIIGYSENAREMLGLMSQSVPSI--EDKSEVLTIGTDLRSLF	170
Cend_1_v1_gn_140071.1	GGHIQPFGCMIAIDDSTFRVIAFSENARERLGLAPQSVPSI--E-KPEILTIGTDVRTLF	145
OTG38559.1	GGHIQPFGCMIAIDNTTFRVIAFSENARERLGLAPQSVPSL--D-KPEILTIGTDVKTLF	138
Ha1_00045446-RA	GGHIQPFGCMIAIDNTTFRVIAFSENARERLGLAPQSVPSL--D-KPEILTIGTDVKTLF	138
Cend_1_v1_gn_123766.1	GGHIQPFGCMIAIDNSSFRVIAFSENARERLGLAPQSVPSL--E-KPEILTIGTDVKTLF	143
Lsat_1_v5_gn_1_41100.1	GGHIQPFGCMIAIDNSSFRVIAFSENARERLGLAPQSVPSL--E-KTEILTIGTDVKTLF	143
Lser_1_v1_gn_1_24541.1	GGHIQPFGCMIAIDNSSFRVIAFSENARERLGLAPQSVPSL--E-KTEILTIGTDVKTLF	143
Solyc01g059870.2.1|PACid:27301406	GGHIQPFGCMIAVDEASFRIIAYSENACEMLSLTPQSVPSL--D-KSEILTVGTDVRTLF	144
Solyc01g059870.4.1	GGHIQPFGCMIAVDEASFRIIAYSENACEMLSLTPQSVPSL--D-KSEILTVGTDVRTLF	144
Solyc05g053410.2.1|PACid:27298953	GGHIQPFGCTIAVEEASFCVIAYSENACEMLDIMPQSVPSL--E-KNEILKIGTDVRTLF	143
AT4G18130.1|PACid:19648944	GGLVQPFGCLIAVEEPSFRILGLSDNSSDFLGLLSLPSTSHSGEFDKVKGLIGIDARTLF	132
Solyc02g071260.2.1|PACid:27287368	GGLVQPFGCMVAIEEPTFKIIGYSENCYDMLGFKP---------TKMKLGLIGVDARNLF	150
Solyc02g071260.3.1	GGLVQPFGCMVAIEEPTFKIIGYSENCYDMLGFKP---------TKMKLGLIGVDARNLF	150
OTF95157.1	GGLVQPFGCMIAVEEPTFRIISFSENCFSMLGLNP---------DDFMNTLIGIDARTLF	137
Cend_1_v1_gn_7966.1	GGFIQPFGCMIAIEEPTFRIISFSENCSSMLSLNL---------N-K-KSLLGIDARTLF	141
Lsat_1_v5_gn_7_30980.1	GGFVQPFGCMVAIEEATFRIISFSENCFSVLNLNP---------DEP-KSLLGIDARTLF	142
Lser_1_v1_gn_7_17801.1	GGFVQPFGCMVAIEEATFRIISFSENCFSVLNLNP---------DEP-KSLLGIDARTLF	142
Lsat_1_v5_gn_7_31000.1	GGFVQPFGCMIAIEEPNFRIISFSENCFSMLSLNL---------N-K-NSLLGIDARTLF	137
Lser_1_v1_gn_7_17781.1	GGFVQPFGCMIAIEEPTFRIISFSENCFSMLSLNL---------N-K-NSLLGIDARTLF	141
	:		..:.	:*	:
OTG21603.1	TPSSSVLLERVFRAREITFLNPVWVHSKNSGRTFYAILHRTDVGIVIDLEPVRTEDPALS	104
DCAR_010282	---------------------------------------------------PARTEDPALS	53
DCAR_026982	TPTGAASLERSFRAREIALLNPIWIYCKNSRKPFYAILHRIDVGIVIDLEPARTEDPALS	210
AT2G18790.1|PACid:19641421	TSSSSILLERAFVAREITLLNPVWIHSKNTGKPFYAILHRIDVGVVIDLEPARTEDPALS	227
AT4G16250.1|PACid:19646074	KSSSYLLLERAFVAREITLLNPIWIHSNNTGKPFYAILHRVDVGILIDLEPARTEDPALS	230
Cend_1_v1_gn_140071.1	TPSSSPLLDRAFRAREITLLNPVWVHSKNTGKPFYAIMHRIDVGIVIDLEPARTEDPALS	205
OTG38559.1	TPSSALLLERAFRAREITLLNPVWVHSKNSGKPFYAILHRIDVGIVIDLEPARTEDPALS	198
Ha1_00045446-RA	TPSSALLLERAFRAREITLLNPVWVHSKNSGKPFYAILHRIDVGIVIDLEPARTEDPALS	198
Cend_1_v1_gn_123766.1	TPSSAVLLERAFRAREITLLNPVWVHSKNSGKPFYAILHRIDVGIVIDLEPARTEDPALS	203
Lsat_1_v5_gn_1_41100.1	TPSSAILLERAFRAREITLLNPVWVHSKNSGKPFYAILHRIDVGIVIDLEPARTEDPALS	203
Lser_1_v1_gn_1_24541.1	TPSSAILLERAFRAREITLLNPVWVHSKNSGKPFYAILHRIDVGIVIDLEPARTEDPALS	203
Solyc01g059870.2.1|PACid:27301406	TPSSSVLLERAFGAREITLLNPIWIHSKNSGKPFYAILHRVDVGIVIDLEPARTEDPALS	204
Solyc01g059870.4.1	TPSSSVLLERAFGAREITLLNPIWIHSKNSGKPFYAILHRVDVGIVIDLEPARTEDPALS	204
Solyc05g053410.2.1|PACid:27298953	SSSSSGLLEGAFGAREITLLNPIWVHSKNSGKPFYAILHRIDVGIVIDLEPARTEDPALS	203
AT4G18130.1|PACid:19648944	TPSSGASLSKAASFTEISLLNPVLVHSRTTQKPFYAILHRIDAGIVMDLEPAKSGDPALT	192
Solyc02g071260.2.1|PACid:27287368	TPSSGDSLAKVMASREISLLNPIWVHSRTTHKPFYAILHRIDVGIVIDLEPANSSDPALL	210
Solyc02g071260.3.1	TPSSGDSLAKVMASREISLLNPIWVHSRTTHKPFYAILHRIDVGIVIDLEPANSSDPALL	210
OTF95157.1	TSTSRASLERAVGSREITLLNPIWVHSKTTRKLFYAILHRIDVGVVIDLEPANSSDPTLL	197
Cend_1_v1_gn_7966.1	ASSSRDSLERAVASREITLLNPIWVHSRSTHKPFYAILHRIDVGVVIDLEPANSSDPTLL	201
Lsat_1_v5_gn_7_30980.1	TSSSSISLQRAVASREITLLNPIWVHSKKTRKPFYAILHRIDVGVVIDLEPANSSDPTLL	202
Lser_1_v1_gn_7_17801.1	TSSSSISLQRAVASREITLLNPIWVHSKKTRKPFYAILHRIDVGVVIDLEPANSSDPTLL	202
Lsat_1_v5_gn_7_31000.1	TSNSRESLERAVASREITLLNPIWVHSKSTHKPFHAILHRIDVGVIIDLEPANSGDPTLL	197
Lser_1_v1_gn_7_17781.1	TSNSRESLERAVASREITLLNPIWVHSKSTHKPFHAILHRIDVGVIIDLEPANSGDPTLL	201
	*..:
OTG21603.1	IFGAVQSQKLAVRAISNLQSLPGGDVKLLCDTVMRSVRELTSYDRIMVYKFHEDEHGEVV	164
DCAR_010282	IVEAVQSQKLTVRAISHLQSLPSGDIKFLCDAVVQDVKQLTGYDRVMVYKFHEDEHGEVL	113
DCAR_026982	IAGAVQSQKLAVRAISHLQSLPSGDIKLLCDAVVHNVKQLTGYDRVMVYKFHEDEHGEVL	270
AT2G18790.1|PACid:19641421	IAGAVQSQKLAVRAISQLQALPGGDIKLLCDTVVESVRDLTGYDRVMVYKFHEDEHGEVV	287
AT4G16250.1|PACid:19646074	IAGAVQSQKLAVRAISHLQSLPSGDIKLLCDTVVESVRDLTGYDRVMVYKFHEDEHGEVV	290
Cend_1_v1_gn_140071.1	IAGAVQSQKLAVRAISNLQSLPGGDVKLLCDTVVQNVRELTGFDRVMVYKFHEDEHGEVV	265
OTG38559.1	IAGAVQSQKLAVRAISNLQALPGGDIKLLCDTVVQNVRELTGYDRVMVYKFHEDEHGEVV	258
Ha1_00045446-RA	IAGAVQSQKLAVRAISNLQALPGGDIKLLCDTVVQNVRELTGYDRVMVYKFHEDEHGEVV	258
Cend_1_v1_gn_123766.1	IAGAVQSQKLAVRAISNLQALPGGDIKLLCDTVVQNVRELTGYDRVMVYKFHEDEHGEVV	263
Lsat_1_v5_gn_1_41100.1	IAGAVQSQKLAVRAISNLQALPGGDIKLLCDTVVQNVRELTGYDRVMVYKFHEDEHGEVV	263
Lser_1_v1_gn_1_24541.1	IAGAVQSQKLAVRAISNLQALPGGDIKLLCDTVVQNVRELTGYDRVMVYKFHEDEHGEVV	263
Solyc01g059870.2.1|PACid:27301406	IAGAVQSQKLAVRAISHLQSLPGGDIKLLCDTVVESVRELTGYDRVMVYKFHEDEHGEVV	264
Solyc01g059870.4.1	IAGAVQSQKLAVRAISHLQSLPGGDIKLLCDTVVESVRELTGYDRVMVYKFHEDEHGEVV	264
Solyc05g053410.2.1|PACid:27298953	IAGAVQSQKLAVRAISLLQSLPGGDIDLLCDTVVKSVRELTGYDRVMVYKFHDDEHGEVV	263
AT4G18130.1|PACid:19648944	LAGAVQSQKLAVRAISRLQSLPGGDIGALCDTVVEDVQRLTGYDRVMVYQFHEDDHGEVV	252
Solyc02g071260.2.1|PACid:27287368	LAGAVQSQKLAVRSISRLQSLPGGDIGVLCDTAVEDVQKLTGYDRVMVYKFHDDNHGEIV	270
Solyc02g071260.3.1	LAGAVQSQKLAVRSISRLQSLPGGDIGVLCDTAVEDVQKLTGYDRVMVYKFHDDNHGEIV	270
OTF95157.1	LSGAVQSQKLVVRAISRLQSLPSGDIGAMCDTIVEEVQKLTGYDRVMVYRFHDDDHGEVV	257
Cend_1_v1_gn_7966.1	LAGAVQSQKLVVRASSRLQSLPGGDIGALCDTVVEEVQKLTGYDRVMVYKFHEDEHGEVV	261
Lsat_1_v5_gn_7_30980.1	LAGAVQSQKLVVRASSRLQSLPGGDIGALCDTVVEEVQKLTGYDRVMIYKFHDDEHGEVV	262
Lser_1_v1_gn_7_17801.1	LAGAVQSQKLVVRASSRLQSLPGGDIGALCDTVVEEVQKLTGYDRVMIYKFHDDEHGEVV	262
Lsat_1_v5_gn_7_31000.1	LAGAVQSQKLVVRATSRLQSLPGGDIGALCDTVVEEVRKLTGYDRVMVYKFHDDEHGEVV	257
Lser_1_v1_gn_7_17781.1	LAGAVQSQKLVVRATSRLQSLPGGDIGALCDTVVEEVRKLTGYDRVMVYKFHDDEHGEVV	261
	:		*	**:**.**:	:**:	:..*:	**.:**:*:*:**:*:***::
OTG21603.1	AGSKPSDLDLYLGLHYPVTDIPQALRFLFRQNRVRMIDDCRATPVRVIQDDALSVITRR-	223
DCAR_010282	AESRRPYLNSYPGLHYPATDIPQASRFLFQQKWVRMIVDCHAISVPVIQDDLLMHPLCLV	173
DCAR_026982	AESRRPDLDPYLGLHYPATDIPQASRFLFQQNRVRMIVDCHATSVPVIQDDSLMQPLCLV	330
AT2G18790.1|PACid:19641421	AESKRDDLEPYIGLHYPATDIPQASRFLFKQNRVRMIVDCNATPVLVVQDDRLTQSMCLV	347
AT4G16250.1|PACid:19646074	AESKRNDLEPYIGLHYPATDIPQASRFLFKQNRVRMIVDCYASPVRVVQDDRLTQFICLV	350
Cend_1_v1_gn_140071.1	AESKRDDLDPYIGLHYPATDIPQASRFLFRQNRVRMIVDCRATPVRVIQDDSLMQPLSLV	325
OTG38559.1	AESKRPDLDPYIGLHYPATDIPQASRFLFRQNRVRMIVDCHANPVRVVQDDNLMQPLCLV	318
Ha1_00045446-RA	AESKRPDLDPYIGLHYPATDIPQASRFLFRQNRVRMIVDCHANPVRVVQDDNLMQPLCLV	318
Cend_1_v1_gn_123766.1	AESKRPDLDPYIGLHYPATDIPQASRFLFRQNRVRMIVDCHANPVRVIQDDSLMQPLCLV	323
Lsat_1_v5_gn_1_41100.1	AECKRPDLDPYLGLHYPATDIPQASRFLFRQNRVRMIVDCHANPVPVIQDDCLMQPLCLV	323
Lser_1_v1_gn_1_24541.1	AECKRPDLDPYLGLHYPATDIPQASRFLFRQNRVRMIVDCHANPVPVIQDDCLMQPLCLV	323
Solyc01g059870.2.1|PACid:27301406	AESKRSDLEPYIGLHYPATDIPQASRFLFKQNRVRMIVDCHATPVRVTQDESLMQPLCLV	324
Solyc01g059870.4.1	AESKRSDLEPYIGLHYPATDIPQASRFLFKQNRVRMIVDCHATPVRVTQDESLMQPLCLV	324
Solyc05g053410.2.1|PACid:27298953	AESRRSDLEPYIGLHYPATDIPQASRFLFKQNRVRMIVDCTAIPVRVIQDESLMQPLCLV	323
AT4G18130.1|PACid:19648944	SEIRRSDLEPYLGLHYPATDIPQAARFLFKQNRVRMICDCNATPVKVVQSEELKRPLCLV	312
Solyc02g071260.2.1|PACid:27287368	SEIRRSDLEPYLGLHYPATDIPQAARFLFKQNRVRMICDCNAQPVKVVQSEELKQPICLV	330
Solyc02g071260.3.1	SEIRRSDLEPYLGLHYPATDIPQAARFLFKQNRVRMICDCNAQPVKVVQSEELKQPICLV	330
OTF95157.1	SEIRRSDLEPYLGLHYPATDIPQAARFLFKQNRVRIIVNCHAKSVPVIQSEDLKQPLCLV	317
Cend_1_v1_gn_7966.1	SEIRRSDLEPYLGLHYPATDIPQAARFLFKQNRVRIIVDCGAEPVRLLQSDKLMQPLCLV	321
Lsat_1_v5_gn_7_30980.1	SEIRRSDLEPYLGIHYPATDIPQAARFLFKQNRVRIIVDCCAESVRVIQSDELKQPLCLV	322
Lser_1_v1_gn_7_17801.1	SEIRRSDLEPYLGIHYPATDIPQAARFLFKQNRVRIIVDCCAESVQVIQSDELKQPLCLV	322
Lsat_1_v5_gn_7_31000.1	SEIRRPDLEPYLGLHYPATDIPQASRFLFRQNRVRIIVDCDAESVRVIQSDELKQPLCLI	317
Lser_1_v1_gn_7_17781.1	SEIRRPDLEPYLGLHYPATDIPQASRFLFRQNRVRIIVDCDAESVRVIQSDELKQPLCLI	321
	:		*:	*	*:***.******	****:*:	**:*	:*	*	*	:	*.:	*
OTG21603.1	---LVTSH---SLYATCVSF----------------------------------------	237
DCAR_010282	GSTLRAPHGCHAQYMANMGSVASLVVAVMSMRLVR-KV----RGEGTLPDYGD*------	221
DCAR_026982	GSTLRAPHGCHAQYMANMGSIASLAMAVIVNATGEEGT----RGRNSTRLWGLVVCHHTS	386
AT2G18790.1|PACid:19641421	GSTLRAPHGCHSQYMANMGSIASLAMAVIINGNEDDGSNVA-SGRSSMRLWGLVVCHHTS	406
AT4G16250.1|PACid:19646074	GSTLRAPHGCHAQYMTNMGSIASLAMAVIINGNEEDGNGVNTGGRNSMRLWGLVVCHHTS	410
Cend_1_v1_gn_140071.1	GSTLRAPHGCHAQYMANMGSIASLAMAIIINGLDDEN----SGGRSSMRLWGLVVCHHTS	381
OTG38559.1	GSTLRAPHGCHAQYMANMGSIASLALAVIINGNEDG-----ASGRGTMGLWGLVVCHHTS	373
Ha1_00045446-RA	GSTLRAPHGCHAQYMANMGSIASLALAVIINGNEDG-----ASGRGTMGLWGLVVCHHTS	373
Cend_1_v1_gn_123766.1	GSTLRAPHGCHAQYMANMGSIASLAMAVIINGNEDS-----GGARGTMGLWGLVVCHHTS	378
Lsat_1_v5_gn_1_41100.1	GSTLRAPHGCHAQYMANMGSIASLALAVIINGNEDS-----GGGRGTMGLWGLVVCHHTS	378
Lser_1_v1_gn_1_24541.1	GSTLRAPHGCHAQYMANMGSIASLALAVIINGNEDS-----GGGRGTMGLWGLVVCHHTS	378
Solyc01g059870.2.1|PACid:27301406	GSTLRAPHGCHAQYMANMGSIASLTLAVIINGNDEEAV---GGGRNSMRLWGLVVGHHTS	381
Solyc01g059870.4.1	GSTLRAPHGCHAQYMANMGSIASLTLAVIINGNDEEAV---GGGRNSMRLWGLVVGHHTS	381
Solyc05g053410.2.1|PACid:27298953	GSTLRAPHGCHPQYMVNMGNVASLTLAVVINGNDDEVV----GGRNAMRLWGLVVGHHSS	379
AT4G18130.1|PACid:19648944	NSTLRAPHGCHTQYMANMGSVASLALAIVVKGKD------------SSKLWGLVVGHHCS	360
Solyc02g071260.2.1|PACid:27287368	NSTLRSPHECHSKYMANMGSISSLVMAVLINSGD------------SMKLWGLIVCHHTS	378
Solyc02g071260.3.1	NSTLRSPHECHSKYMANMGSISSLVMAVLINSGD------------SMKLWGLIVCHHTS	378
OTF95157.1	NSTLRAPYGCHAVYMANMNSIASLVMAILINNNE------------STKLWGLVACHHTT	365
Cend_1_v1_gn_7966.1	NSTLRAPHECHSAYMGNMGSTASLVMAILVNNNE------------SMKLWGLVACHHCS	369
Lsat_1_v5_gn_7_30980.1	NSTLRAPHGCHAVYMANMGSIGSLVMAILVNNNA------------SMKLWGLVACHHSS	370
Lser_1_v1_gn_7_17801.1	NSTLRAPHGCHAVYMANMGSIGSLVMAILVNNNA------------SMKLWGLVACHHSS	370
Lsat_1_v5_gn_7_31000.1	NSTLRAPHGCHVVYMANMGSIGSLVMAILVNNNE------------SVKLWGLVACHHTS	365
Lser_1_v1_gn_7_17781.1	NSTLRAPHGCHVVYMANMGSIGSLVMAILVNNNE------------SVKLWGLVACHHTS	369
	*		:	*	:.
OTG21603.1	------------------------------------------------------------	237
DCAR_010282	------------------------------------------------------------	221
DCAR_026982	ARSIPFPLRYACEFLMQAFALQLNMELRLASQMLEKHVLRTQTLLCDMLLRDSPTGIVTT	446
AT2G18790.1|PACid:19641421	SRCIPFPLRYACEFLMQAFGLQLNMELQLALQMSEKRVLRTQTLLCDMLLRDSPAGIVTQ	466
AT4G16250.1|PACid:19646074	ARCIPFPLRYACEFLMQAFGLQLNMELQLALQVSEKRVLRMQTLLCDMLLRDSPAGIVTQ	470
Cend_1_v1_gn_140071.1	ARCIPFPLRYACEFLMQAFGLQLNMELQLAAQMSEKHILRTQTLLCDMLLRDSATGIVTQ	441
OTG38559.1	ARCIPFPLRYACEFLMQAFGLQLNLELQLASQMLEKRILRTQTLLCDMILRDSPTGIVTQ	433
Ha1_00045446-RA	ARCIPFPLRYACEFLMQAFGLQLNLELQLASQMLEKRILRTQTLLCDMILRDSPTGIVTQ	433
Cend_1_v1_gn_123766.1	ARCIPFPLRYACEFLMQAFGLQLNLELQLASQMSEKRILRTQTLLCDMLLRDSPTGIVTQ	438
Lsat_1_v5_gn_1_41100.1	ARCIPFPLRYACEFLMQAFGLQLNLELQLASQMLEKRILRTQTLLCDMLLRDSPTGIVTQ	438
Lser_1_v1_gn_1_24541.1	ARCIPFPLRYACEFLMQAFGLQLNLELQLASQMLEKRILRTQTLLCDMLLRDSPTGIVTQ	438
Solyc01g059870.2.1|PACid:27301406	VRSIPFPLRYACEFLMQAFGLQLNMELQLASQLSEKHVLRTQTLLCDMLLRDSPPGIVTQ	441
Solyc01g059870.4.1	VRSIPFPLRYACEFLMQAFGLQLNMELQLASQLSEKHVLRTQTLLCDMLLRDSPPGIVTQ	441
Solyc05g053410.2.1|PACid:27298953	ARFIPFPLRYACEFLMQAFGLQLNMELQLASQLAEKRVLRTQTVLCDMLLRDSPTGIVTQ	439
AT4G18130.1|PACid:19648944	PRYVPFPLRYACEFLMQAFGLQLQMELQLASQLAEKKAMRTQTLLCDMLLRDTVSAIVTQ	420
Solyc02g071260.2.1|PACid:27287368	PRYVPFPLRYACEFFTQAFGLQLNMELQLASQLAEKKTLQMQTLLCDMLLRDVPFGVVTQ	438
Solyc02g071260.3.1	PRYVPFPLRYACEFFTQAFGLQLNMELQLASQLAEKKTLQMQTLLCDMLLRDVPFGVVTQ	438
OTF95157.1	PRHIPFPLRYACEFLMQSMGLQLYMELKLAEQKAEKKILRMQTTLCDMLLRDDPFRIITQ	425
Cend_1_v1_gn_7966.1	PRYIPFPLRYACEFLMQSVGLQLYMELQLAEQKAEKRVLSMQTTLCDMVLRDSPFSIITQ	429
Lsat_1_v5_gn_7_30980.1	PRYVPFPLRYACEFLMQSVGLQLYMELQLAEQKAEKRVLSMQTTLCDMVLRDSPFSIITQ	430
Lser_1_v1_gn_7_17801.1	PRYVPFPLRYACEFLMQSVGLQLYMELQLAEQKAEKRVLSMQTTLCDMVLRDSPFSIITQ	430
Lsat_1_v5_gn_7_31000.1	PRYIPFPLRYACEFLMRSVGLQLSMELHLAEQKAEKRVLSMQTTLCDMVLRDSPLSIITQ	425
Lser_1_v1_gn_7_17781.1	PRYIPFPLRYACEFLMRSVGLQLSMELQLAEQKAEKRVLSMQTTLCDMVLRDSPLSIITQ	429
OTG21603.1	------------------------------------------------------------	237
DCAR_010282	------------------------------------------------------------	221
DCAR_026982	SPSIMDLVKCDGAALYYQGKYCPLGVTPTEVQIKDIVEWLLAFHG-DSTGLSTDSLVDAG	505
AT2G18790.1|PACid:19641421	SPSIMDLVKCDGAAFLYHGKYYPLGVAPSEVQIKDVVEWLLANHA-DSTGLSTDSLGDAG	525
AT4G16250.1|PACid:19646074	RPSIMDLVKCNGAAFLYQGKYYPLGVTPTDSQINDIVEWLVANHS-DSTGLSTDSLGDAG	529
Cend_1_v1_gn_140071.1	SPSIMDLVKCDGAALYNQGRYYPLGVTPTESQIKDIVDWLSTCHR-DSTGLSTDSLADAG	500
OTG38559.1	SPSIMDLVKCDGAALYYQEKYYPLGITPTESQIKDIVEWLSACHT-DSTGLSTDSLADAG	492
Ha1_00045446-RA	SPSIMDLVKCDGAALYYQEKYYPLGITPTESQIKDIVEWLSACHT-DSTGLSTDSLADAG	492
Cend_1_v1_gn_123766.1	SPSIMDLVKCDGAALYYQGKYYAVGITPTESQIKDIVEWLLECHT-DSTGLSTDSLADAG	497
Lsat_1_v5_gn_1_41100.1	SPSIMDLVKCDGAALFYQGKYYAAGITPTESQIKDIVEWLLACHT-DSTGLSTDSLADAG	497
Lser_1_v1_gn_1_24541.1	SPSIMDLVKCDGAALFYQGKYYAAGITPTESQIKDIVEWLLACHT-DSTGLSTDSLADAG	497
Solyc01g059870.2.1|PACid:27301406	SPSIMDLVKCDGAALYYQRKYYPLGVTPTEAQIKDIVEWLLAYHG-DSTGLSTDSLADAG	500
Solyc01g059870.4.1	SPSIMDLVKCDGAALYYQRKYYPLGVTPTEAQIKDIVEWLLAYHG-DSTGLSTDSLADAG	500
Solyc05g053410.2.1|PACid:27298953	NPSIVDLVKCDGAALYYQGRYYPLGITPTAAQIKGIVEWLLTCHV-DSTGLSTDSLADAG	498
AT4G18130.1|PACid:19648944	SPGIMDLVKCDGAALYYKGKCWLVGVTPNESQVKDLVNWLVENHGDDSTGLTTDSLVDAG	480
Solyc02g071260.2.1|PACid:27287368	SPSIMDLVKCDGAALYCGGKCWLLGVTPTEAQVKDIAQWLLVAHK-DSTGLSTDCLADAG	497
Solyc02g071260.3.1	SPSIMDLVKCDGAALYCGGKCWLLGVTPTEAQVKDIAQWLLVAHK-DSTGLSTDCLADAG	497
OTF95157.1	SPSIMDLVKCDGAALYYDEKVWLLGVTPNESQVKDLVKWLCDEHK-DSAGFSTESLLNSG	484
Cend_1_v1_gn_7966.1	SPSMMDLVKCDGSALYYNGKVWLLGVTPNESQVMDIANWLCSKHK-DSTGFSTESLLKAG	488
Lsat_1_v5_gn_7_30980.1	SPSIMDLVKCDGAALYYNGKIWLLGVTPNESQVMDIANWLYSEHK-DSTGFSTESLLNAG	489
Lser_1_v1_gn_7_17801.1	SPSIMDLVKCDGAALYYNGKIWLLGVTPNESQVMDIANWLYSEHK-DSTGFSTESLLNAG	489
Lsat_1_v5_gn_7_31000.1	APSIMDLVKCDGAGLYYNGKVWLLGVTPNESQVMDIAEWLCSELK-DSTGFSTESLLNAG	484
Lser_1_v1_gn_7_17781.1	APSIMDLVKCDGAGLYYNGKVWLLGVTPNESQVMDIAEWLCGELK-DSTGFSTESLLNAG	488
OTG21603.1	------------------------------------------------------------	237
DCAR_010282	------------------------------------------------------------	221
DCAR_026982	YPGAASLGNEVCGMAVAYITSRDFLFWFRSHTEKEIKWGGAKHHPEDKDDGQMMHPRSSF	565
AT2G18790.1|PACid:19641421	YPGAAALGDAVCGMAVAYITKRDFLFWFRSHTAKEIKWGGAKHHPEDKDDGQRMHPRSSF	585
AT4G16250.1|PACid:19646074	YPRAAALGDAVCGMAVACITKRDFLFWFRSHTEKEIKWGGAKHHPEDKDDGQRMNPRSSF	589
Cend_1_v1_gn_140071.1	YPGAVSLGDSVCGMAVAYITPKDILFWFRSNTAKEIKWGGAKHHPEDKDDGQRMHPRSSF	560
OTG38559.1	YPGAASLGDAVCGMAVAYITSKDFLFWFRSHTAKEIKWGGAKHHPEDKDDGQRMHPRSSF	552
Ha1_00045446-RA	YPGAASLGDAVCGMAVAYITSKDFLFWFRSHTAKEIKWGGAKHHPEDKDDGQRMHPRSSF	552
Cend_1_v1_gn_123766.1	YPQAASLGDAVCGMAVAYITSKDFLFWFRSHTAKEIKWGGAKHHPEDKDDGQRMHPRSSF	557
Lsat_1_v5_gn_1_41100.1	YPQAASLGDVVCGMAVAYITSKDFLFWFRSHTAKEMKWGGAKHHPEDKDDGQRMHPRSSF	557
Lser_1_v1_gn_1_24541.1	YPQAASLGDAVCGMAVAYITSKDFLFWFRSHTAKEMKWGGAKHHPEDKDDGQRMHPRSSF	557
Solyc01g059870.2.1|PACid:27301406	YPGAASLGDAVCGMAVAYITSKDFLFWFRSHTAKEIKWGGAKHHPEDKDDGQRMHPRSSF	560
Solyc01g059870.4.1	YPGAASLGDAVCGMAVAYITSKDFLFWFRSHTAKEIKWGGAKHHPEDKDDGQRMHPRSSF	560
Solyc05g053410.2.1|PACid:27298953	YPEAASLGAAVCGMAVAYVTSKYFLFWFRSHTASEIKWGGAKHHPEDKDDWQKMHPRSSF	558
AT4G18130.1|PACid:19648944	YPGAISLGDAVCGVAAAGFSSKDYLLWFRSNTASAIKWGGAKHHPKDKDDAGRMHPRSSF	540
Solyc02g071260.2.1|PACid:27287368	YPGAALLGDAVCGMATARITSKDFLFWFRSHTAKEVKWGGAKHHPDDKDDGGKMHPRSSF	557
Solyc02g071260.3.1	YPGAALLGDAVCGMATARITSKDFLFWFRSHTAKEVKWGGAKHHPDDKDDGGKMHPRSSF	557
OTF95157.1	YPDAVLLGDAVCGMAAARITSKDFLFWFRSHTEKEIKWAGSKHHPEDEDDDEKMHPRSSF	544
Cend_1_v1_gn_7966.1	YPGAVLLGDTVCGMAAAQITSKDFLFWFRSHKEKETKWGGAKHHPGEEDDGNRMHPRSSF	548
Lsat_1_v5_gn_7_30980.1	YPSAVLLGDTVCGMAAARITSKDFVFWFRSHKEKETTWGGAKHHPEEKDDGNRMDPRSSF	549
Lser_1_v1_gn_7_17801.1	YPSAVLLGDTVCGMAAARITSKDFVFWFRSHKEKETTWGGAKHHPEEKDDGNRMDPRSSF	549
Lsat_1_v5_gn_7_31000.1	YPGAVLLGDAVCGMAAARITSKDFLFWFRSHKEKETKWAGAKHHPGDEDDANRMHPRSSF	544
Lser_1_v1_gn_7_17781.1	YPGAVLLGDAVCGMAAARITSKDFLFWFRSHKEKETKWAGAKHHPGDEDDANRMHPRSSF	548
OTG21603.1	------------------------------------------------------------	237
DCAR_010282	------------------------------------------------------------	221
DCAR_026982	KAFLEVVKGRSLPWENAEMDAIHSLRLILRDSFNNAEESNPKTTA----LAKVETTELQT	621
AT2G18790.1|PACid:19641421	QAFLEVVKSRSQPWETAEMDAIHSLQLILRDSFKESEAAMNSKVVDGVVQPCRDMAGEQG	645
AT4G16250.1|PACid:19646074	QTFLEVVKSRCQPWETAEMDAIHSLQLILRDSFKESEAMDSKAAAAGAVQPHGDDMVQQG	649
Cend_1_v1_gn_140071.1	NAFLEVVKSRSLPWENAEMDAIHSLQLILRDSFKDVDENNTKAVV----KAQIDEMELEG	616
OTG38559.1	NAFLEVVKSRSSPWENAEMDAIHSLQLILRDSFKDPDENNSKAVV----KVQMEEMGLEG	608
Ha1_00045446-RA	NAFLEVVKSRSSPWENAEMDAIHSLQLILRDSFKDPDENNSKAVV----KVQMEEMGLEG	608
Cend_1_v1_gn_123766.1	NAFLEVVKSRSLPWENAEMDAIHSLQLILRDSFKEE--SNSKAVV----KIQIEEMGLQG	611
Lsat_1_v5_gn_1_41100.1	NAFLEVVKSRSLPWENAEMDAIHSLQLILRDSFKEERDSNSKAVV----KIQSEEMGLQG	613
Lser_1_v1_gn_1_24541.1	NAFLEVVKSRSLPWENAEMDAIHSLQLILRDSFKEERDSNSKAVV----KIQSEEMGLQG	613
Solyc01g059870.2.1|PACid:27301406	KAFLEVVKSRSSPWENAEMDAIHSLQLILRDSFKDAEASNSKAI-----VHALGEMELQG	615
Solyc01g059870.4.1	KAFLEVVKSRSSPWENAEMDAIHSLQLILRDSFKDAEASNSKAI-----VHALGEMELQG	615
Solyc05g053410.2.1|PACid:27298953	KAFLEVVKNRSLPWENAEMDAIHSLQLILRDSFKDASNSKSIV------RVQLREEGLQG	612
AT4G18130.1|PACid:19648944	TAFLEVAKSRSLPWEISEIDAIHSLRLIMRESFTSSRPVLSG------------NGVARD	588
Solyc02g071260.2.1|PACid:27287368	NAFLEVVKSRSLPWEIPEINAIHSLQIIMRESIQENEN---SSLK-TLTTSQQNDADGPS	613
Solyc02g071260.3.1	NAFLEVVKSRSLPWEIPEINAIHSLQIIMRESIQENEN---SSLK-TLTTSQQNDADGPS	613
OTF95157.1	KAFREVVKSRSLPWEVSELNVIHSLQLIMGTSAQNVADNG-GGVR-VKKHGQHSESDGQW	602
Cend_1_v1_gn_7966.1	KAFLEVAKNQSVPWEVAEINVIHSLQLIMRTSLQDSGDN-GGGGK-VVKYGQESESICQG	606
Lsat_1_v5_gn_7_30980.1	KAFLEVAKSRSLPWEVSEINVIHSLQLIMRASVQDNADNGGGGRK-VVKYGQESESIGQG	608
Lser_1_v1_gn_7_17801.1	KAFLEVAKSRSLPWEVSEINVIHSLQLIMRASVQDNADNGGGGRK-VVKYGQESESIGQG	608
Lsat_1_v5_gn_7_31000.1	KAFLEVEKSRSLPWEVSEINVIHSLQLIMRSSVHDVVGDAGSGGK-VVKYGQESESISQG	603
Lser_1_v1_gn_7_17781.1	KAFLEVEKSRSLPWEVSEINVIHSLQLIMRSSVHDVVGDGGRGGK-VVKYGQESESISQG	607
OTG21603.1	------------------------------------------------------------	237
DCAR_010282	------------------------------------------------------------	221
DCAR_026982	INELSSVTREMVRLIETATAPIFAVDIEGRINGWNAKIAELTGLSVAEAMGRSLVHDLAY	681
AT2G18790.1|PACid:19641421	IDELGAVAREMVRLIETATVPIFAVDAGGCINGWNAKIAELTGLSVEEAMGKSLVSDLIY	705
AT4G16250.1|PACid:19646074	MQEIGAVAREMVRLIETATVPIFAVDIDGCINGWNAKIAELTGLSVEDAMGKSLVRELIY	709
Cend_1_v1_gn_140071.1	VDELSSVAREMVRLIETATAPIFAVDVDGRINGWNAKVAELTGLSVDDAMGKSLVRDLVY	676
OTG38559.1	VDELSSVAREMVRLIETATAPIFAVDVEGRINGWNAKIAELTGLSVNEAMGKSLVRDLIY	668
Ha1_00045446-RA	VDELSSVAREMVRLIETATAPIFAVDVEGRINGWNAKIAELTGLSVNEAMGKSLVRDLIY	668
Cend_1_v1_gn_123766.1	MDELTSVAKEMVRLIETATAPIFAVDVEGRINGWNAKIAELTGLSVKEAMGKSLVEDLIY	671
Lsat_1_v5_gn_1_41100.1	MDELSSVAKEMVRLIETATAPIFAVDVEGRINGWNAKIAELTGLSVSEAMGKSLVQDLIF	673
Lser_1_v1_gn_1_24541.1	MDELSSVAKEMVRLIETATAPIFAVDVEGRINGWNAKIAELTGLSVSEAMGKSLVQDLIF	673
Solyc01g059870.2.1|PACid:27301406	IDELSSVAREMVRLIETATAPIFGVDVNGRINGWNEKVVELTGLSAEEAKGKSLVHDLLY	675
Solyc01g059870.4.1	IDELSSVAREMVRLIETATAPIFGVDVNGRINGWNEKVVELTGLSAEEAKGKSLVHDLLY	675
Solyc05g053410.2.1|PACid:27298953	MDELRSVAREMVRLVETATAPIFAVDVEGRINAWNAKVAELTELSVEEAIGKSLVHDLVH	672
AT4G18130.1|PACid:19648944	ANELTSFVCEMVRVIETATAPIFGVDSSGCINGWNKKTAEMTGLLASEAMGKSLADEIVQ	648
Solyc02g071260.2.1|PACid:27287368	MDELSSVAMEMVRLIETATAPIFGVDPSGLINGWNEKIADLTGLHASEAVGMSLINDITH	673
Solyc02g071260.3.1	MDELSSVAMEMVRLIETATAPIFGVDPSGLINGWNEKIADLTGLHASEAVGMSLINDITH	673
OTF95157.1	VDETSSVACEMVRLIETASVPIFGVDASSLINGWNGKIAELTGVKASEAMGKSLIDVFVH	662
Cend_1_v1_gn_7966.1	MEEISSVACEMVRLIETASVPIFGVDLSGKINGWNAKISELTGVVTNEAMGKSLIDEVIH	666
Lsat_1_v5_gn_7_30980.1	MDEISAVACEMVRLIETASVPIFGVDGSGLINGWNAKIAELTGVVASEAMGKSLIDEFIL	668
Lser_1_v1_gn_7_17801.1	MDEISAVACEMVRLIETASVPIFGVDGSGLINGWNAKIAELTGVVASEAMGKSLIDEFIL	668
Lsat_1_v5_gn_7_31000.1	MDEISLVACEMVRLIETASVPIFGVDGCGLINGWNAKIAELTGVMASEAMGKSLVDEVIH	663
Lser_1_v1_gn_7_17781.1	MDEISLVACEMVRLIETASVPIFGVDGCGLINGWNAKIAELTGVMAREAMGKSLVDEFIH	667
OTG21603.1	------------------------------------------------------------	237
DCAR_010282	------------------------------------------------------------	221
DCAR_026982	KESAETVHNLLHNALRGEEEKNIEIKLKTVNGET----DSAIFLIVNACSSKDYTENIVG	737
AT2G18790.1|PACid:19641421	KENEATVNKLLSRALRGDEEKNVEVKLKTFSPEL---QGKAVFVVVNACSSKDYLNNIVG	762
AT4G16250.1|PACid:19646074	KEYKETVDRLLSCALKGDEGKNVEVKLKTFGSEL---QGKAMFVVVNACSSKDYLNNIVG	766
Cend_1_v1_gn_140071.1	KESEETVSKLLYRALKGEEDKNVEIKLRTFNSSS---EESAVFVVVNACSSKDYTDNIVG	733
OTG38559.1	KESEETVTKLLDHALQGEEDKNVEIKLRTFNLAQ---DEDAVFVVVNACSSKDYTDNIVG	725
Ha1_00045446-RA	KESEETVTKLLDHALQGEEDKNVEIKLRTFNLAQ---DEDAVFVVVNACSSKDYTDNIVG	725
Cend_1_v1_gn_123766.1	KESQETVIKLLHHALQGEEDKNVEIKLRTFNLSE---QEPAIFVVVNACSSKDCTDNIVG	728
Lsat_1_v5_gn_1_41100.1	KESQEIVIRLLHHALQGEEDKNVEIKLRTFNLSE---EENAIFVVVNACCSKDYTDNIVG	730
Lser_1_v1_gn_1_24541.1	KESQEIVIRLLHHALQGEEDKNVEIKLRTFNLSE---EENAIFVVVNACCSKDYTDNIVG	730
Solyc01g059870.2.1|PACid:27301406	KESQESAEKLLYNALRGVEGKNVEIKLRTFGAEQ---VEKAVFLVVNACSSRDYTNSIVG	732
Solyc01g059870.4.1	KESQESAEKLLYNALRGVEGKNVEIKLRTFGAEQ---VEKAVFLVVNACSSRDYTNSIVG	732
Solyc05g053410.2.1|PACid:27298953	EESQTTAQNLLRKALRGEEDKNIEIKLRTFGAEQ---LKKTVFVEVNACSNKDYTNNIVG	729
AT4G18130.1|PACid:19648944	EESRAALESLLCKALQGEEEKSVMLKLRKFGQNNHPDYSSDVCVLVNSCTSRDYTENIIG	708
Solyc02g071260.2.1|PACid:27287368	EDSRGTVEKVLHRALLGEEEKNVEIKLRRFGKDP--PG-SVIYLVINACTSRDHKNGVVG	730
Solyc02g071260.3.1	EDSRGTVEKVLHRALLGEEEKNVEIKLRRFGKDP--PG-SVIYLVINACTSRDHKNGVVG	730
OTF95157.1	ETSRGVVEDLIYRGLQGEEKKNIELKLQKVGTHQ--QNKALIYIIANTCTSRDYMNNVVG	720
Cend_1_v1_gn_7966.1	ETSREVVEDLLNRALQGEEEKNVELKLRKAGTDQ--QNNAIIYIMANTCTSRDYMNNVIG	724
Lsat_1_v5_gn_7_30980.1	ETSRGVVEDLLRRALEGEEEKNVELELGKAGTDQ--QNNTTIYIMANTCTSRDYMNNVIG	726
Lser_1_v1_gn_7_17801.1	ETSRGVVEDLLRRALEGEEEKNVELELGKAGTDQ--QNNTTIYIMANTCTSRDYMNNVIG	726
Lsat_1_v5_gn_7_31000.1	ETSCEVVKDLLLRALQGEEAKNVELKLRKAVMDP--KNNSIIYIMANTCTSRDYMNNVIG	721
Lser_1_v1_gn_7_17781.1	ETSCEV-KNLLLRALQGEEAKNVELKLRKAVMDP--KNNSIIYIMANTCTSRDYMNNVIG	724
OTG21603.1	------------------------------------------------------------	237
DCAR_010282	------------------------------------------------------------	221
DCAR_026982	VCFVGQDVTVQKVVMDKFINIQGDYKAIVHSPNPLIPPIFASDENTCCSEWNRAMEKLTG	797
AT2G18790.1|PACid:19641421	VCFVGQDVTSQKIVMDKFINIQGDYKAIVHSPNPLIPPIFAADENTCCLEWNMAMEKLTG	822
AT4G16250.1|PACid:19646074	VCFVGQDVTGHKIVMDKFINIQGDYKAIIHSPNPLIPPIFAADENTCCLEWNTAMEKLTG	826
Cend_1_v1_gn_140071.1	VCFVGQDVTGQKVVMDKFIQIQGDYKAIVHNPNALIPPIFASDENTCCSEWNTAMEKLTG	793
OTG38559.1	VCFVGQDVTRQKVVMDKYVQIQGDYKAIIHNPSALIPPIFASDENTCCSEWNTAMEKLTG	785
Ha1_00045446-RA	VCFVGQDVTRQKVVMDKYVQIQGDYKAIIHNPSALIPPIFASDENTCCSEWNTAMEKLTG	785
Cend_1_v1_gn_123766.1	VCFVGQDVTEQKVVMDKFVQIQGDYRAIVHSPNALIPPIFASDENTCCCEWNTAMEKLTG	788
Lsat_1_v5_gn_1_41100.1	VCFVGQDVTRQKVVMDKFVQIQGDYRAIVHSPNPLIPPIFASDENTCCSEWNTAMEKLTG	790
Lser_1_v1_gn_1_24541.1	VCFVGQDVTRQKVVMDKFVQIQGDYRAIVHSPNPLIPPIFASDENTCCSEWNTAMEKLTG	790
Solyc01g059870.2.1|PACid:27301406	VSFVGQDVTGEKIVMDKFIHIQGDYKAIVHSPNPLIPPIFASDENTSCSEWNTAMEKLSG	792
Solyc01g059870.4.1	VSFVGQDVTGEKIVMDKFIHIQGDYKAIVHSPNPLIPPIFASDENTSCSEWNTAMEKLSG	792
Solyc05g053410.2.1|PACid:27298953	VSFIGQDITAQKVVLDKFVRIQGDYKAIMHSPNPLIPPIFVSDENTCCFEWNTAMEKLSG	789
AT4G18130.1|PACid:19648944	VCFVGQDITSEKAITDRFIRLQGDYKTIVQSLNPLIPPIFASDENACCSEWNAAMEKLTG	768
Solyc02g071260.2.1|PACid:27287368	VSFVAQDVTPEKFIMDKFIQLRGDYEAIVQSLSPLIPPIFASDENACCSEWNAAMERLTG	790
Solyc02g071260.3.1	VSFVAQDVTPEKFIMDKFIQLRGDYEAIVQSLSPLIPPIFASDENACCSEWNAAMERLTG	790
OTF95157.1	VCFVGQDVTNEKVIMGKFSRMEGDYNAIIQMLNPLIPPLFASNETACCSEWNAAMEKLTG	780
Cend_1_v1_gn_7966.1	VCFVGQDVTTEKFVMDKFIRMEGDYKAIIQTLNPLIPPLFASNEDACCSEWNAAMEELTG	784
Lsat_1_v5_gn_7_30980.1	VCFVGQDVTTEKIVMDKFVRMEGDYKAIIQTLNPLIPPLFASNEKACCSEWNAAMEELSG	786
Lser_1_v1_gn_7_17801.1	VCFVGQDVTTEKIVMDKFVRMEGDYKAIIQTLNPLIPPLFASNEKACCSEWNAAMEELSG	786
Lsat_1_v5_gn_7_31000.1	VCFVGQDVTTEKIVMDKFVRMEGDYKAIIQTLNPSIPPLFASNEDACCSEWNAAMEELTG	781
Lser_1_v1_gn_7_17781.1	VCFVGQDVTTEKIVMDKFVRMEGDYKAIIQTLNPSIPPLFASNEDACCSEWNAAMEELTG	784
OTG21603.1	------------------------------------------------------------	237
DCAR_010282	------------------------------------------------------------	221
DCAR_026982	LGREDVIGKVLVGDVFGSSCRLKGPDALTKFMIILHSAIGGQETDKY-PFSFFDQSGKFV	856
AT2G18790.1|PACid:19641421	WSRSEVIGKMIVGEVFGSCCMLKGPDALTKFMIVLHNAIGGQDTDKF-PFPFFDRNGKFV	881
AT4G16250.1|PACid:19646074	WPRSEVIGKLLVREVFGSYCRLKGPDALTKFMIVLHNAIGGQDTDKF-PFPFFDRKGEFI	885
Cend_1_v1_gn_140071.1	WNRADIVGKMLVGEIFGSFCRLKGPDSLTKFMIILHNAIGGQDTEKY-PFSFFAKNGKFV	852
OTG38559.1	WAREEVIGKMLIGEIFGSCCRLKGPDSLTKFIIILHNAIGGQDTDKH-VFSFFDRRGKYV	844
Ha1_00045446-RA	WAREEVIGKMLIGEIFGSCCRLKGPDSLTKFIIILHNAIGGQDTDKH-VFSFFDRRGKYV	844
Cend_1_v1_gn_123766.1	WGRDDVIGKMLVGEIFGSCCRLKGPDSLTKFMIILHNAIGGQDADKY-PFSFFDRRGKFV	847
Lsat_1_v5_gn_1_41100.1	WGRDDVIGKMLVGEIFGSCCRLKGPDSLTKFMIILHNAISGQDSDKY-PFSFFDRRGKFV	849
Lser_1_v1_gn_1_24541.1	WGRDDVIGKMLVGEIFGSCCRLKGPDSLTKFMIILHNAISGQDSDKY-PFSFFDRRGKFV	849
Solyc01g059870.2.1|PACid:27301406	WSREEIVGKMLVGEIFGSCCRLKGPDAMTKFMIVLHNAIGGQDTDKF-PFSFFDRNGKYV	851
Solyc01g059870.4.1	WSREEIVGKMLVGEIFGSCCRLKGPDAMTKFMIVLHNAIGGQDTDKF-PFSFFDRNGKYV	851
Solyc05g053410.2.1|PACid:27298953	WNKEEIIGKMLVGEIFGTFCRLKGPDDMTNFMIMLHKAIGGQEIDKF-PFSFSDRNGKFV	848
AT4G18130.1|PACid:19648944	WSKHEVIGKMLPGEVFGVFCKVKCQDSLTKFLISLYQGIAGDNVPESSLVEFFNKEGKYI	828
Solyc02g071260.2.1|PACid:27287368	WTKYEVMGRTLPGEVFGGLCRLTGQDALTKFMILFYQAISGHDTKKL-PFGFFNRRGEFL	849
Solyc02g071260.3.1	WTKYEVMGRTLPGEVFGGLCRLTGQDALTKFMILFYQAISGHDTKKL-PFGFFNRRGEFL	849
OTF95157.1	YTRHEVLGKVLPGEVFGGLCKLKGEDTMRKFMILLYRAINGHDSADV-PFEFFGKDGNLV	839
Cend_1_v1_gn_7966.1	RRRHEVIGKVLPGEVFGGLCRLKDEDTLMKFMILLHRTINGHDTSDL-PFGFYGKDGKLV	843
Lsat_1_v5_gn_7_30980.1	RRRHEVIGKVLPGEVFGGLCRLKDEDTLMKFTILLYRTINGHDTSDM-PFAFFGKDGNLV	845
Lser_1_v1_gn_7_17801.1	RRRHEVIGKVLPGEVFGGLCRLKDEDTLMKFTILLYRTINGHDTSDM-PFAFFGKDGNLV	845
Lsat_1_v5_gn_7_31000.1	HRRHEVLGKVLPGEVFGGLCRLKDEDTLMKFMILLHRTINGHDTSDM-PFGFFGKDGNLV	840
Lser_1_v1_gn_7_17781.1	HRRHEVLGKVLPGEVFGGLCRLKDEDTLMKFMILLHRTINGHDTSDM-PFGFFGKDGNLV	843
OTG21603.1	------------------------------------------------------------	237
DCAR_010282	------------------------------------------------------------	221
DCAR_026982	QALLTAHKRVNMQG-QVIGAFCFLQIASPELQQALEVQRQHENKSYGRMKELAYICQEIK	915
AT2G18790.1|PACid:19641421	QALLTANKRVSLEG-KVIGAFCFLQIPSPELQQALAVQRRQDTECFTKAKELAYICQVIK	940
AT4G16250.1|PACid:19646074	QALLTLNKRVSIDG-KIIGAFCFLQIPSPELQQALEVQRRQESEYFSRRKELAYIFQVIK	944
Cend_1_v1_gn_140071.1	QVLLTANKRLNMAG-DVIGVFCFLQIASPELQQVLKDQIQKEKKCYAKMKELAYICHEIK	911
OTG38559.1	QALLTANKRLSLSG-EVMGAFCFLQIASPELQQAMKVQRQQENRCFERMKELAYICHEIK	903
Ha1_00045446-RA	QALLTANKRLSLSG-EVMGAFCFLQIASPELQQAMKVQRQQENRCFERMKELAYICHEIK	903
Cend_1_v1_gn_123766.1	QALLTANKRVNLSG-EVIGAFCFLQIASPELQQTLKIQRQQENKCFARMKELAYICHEIK	906
Lsat_1_v5_gn_1_41100.1	QALLSANKRVNLSGGDATGAFCFLQIASPELQQALKIQRQQENKCFARMKELAYICHEIK	909
Lser_1_v1_gn_1_24541.1	QALLSANKRVNLSGGDATGAFCFLQIASPELQQALKIQRQQENKCFARMKELAYICHEIK	909
Solyc01g059870.2.1|PACid:27301406	QALLTANKRVNMEG-DTIGAFCFIQIASPELQQALRVQRQQEKKCYSQMKELAYICQEVK	910
Solyc01g059870.4.1	QALLTANKRVNMEG-DTIGAFCFIQIASPELQQALRVQRQQEKKCYSQMKELAYICQEVK	910
Solyc05g053410.2.1|PACid:27298953	QALLTANKRVNVDG-QIIGAFCFLQIASPELQKTL-MQRQQEKTSNIHMKELAYICRELK	906
AT4G18130.1|PACid:19648944	EASLTANKSTNIEG-KVIRCFFFLQIINKESG--L--SCPELKESAQSLNELTYVRQEIK	883
Solyc02g071260.2.1|PACid:27287368	EVFLTANKRTDEHG-NVCGCFCFLQPMTIDPE--ASDERQDSKDSLWKYKEYAYVLQQMK	906
Solyc02g071260.3.1	EVFLTANKRTDEHG-NVCGCFCFLQPMTIDPE--ASDERQDSKDSLWKYKEYAYVLQQMK	906
OTF95157.1	EVYLTTNKRVVENG-EVIGCFCFLRTSVQMYL----GDGKNDQEFVLKRNDLGYIKQEIK	894
Cend_1_v1_gn_7966.1	EAYLMANKRIGEGG-KVAGCFFFLQTSSLP-K----GRDKDEGEIVLKRDNLAYIKQEIK	897
Lsat_1_v5_gn_7_30980.1	EVYLTANKKVAEGG-KVVGCFFFLQTSPQV------SFGEDEGEFVLKRDNLAYIKQEIK	898
Lser_1_v1_gn_7_17801.1	EVYLTANKKVAEGG-KVVGCFFFLQTSPQV------SFGEDEGEFVLKRDNLAYIKQEIK	898
Lsat_1_v5_gn_7_31000.1	EVYLTANKRVGEGG-K---------TSARL-K----GDGEDDGEFVLKRDNLAYIKQEIK	885
Lser_1_v1_gn_7_17781.1	EVYLTANKRVGEGG-KVCGCFFFLQTSARL-K----GDGEDDGEFVLKRDNLAYIKQEIK	897
OTG21603.1	------------------------------------------------------------	237
DCAR_010282	------------------------------------------------------------	221
DCAR_026982	KPLSGIRFTNSLLEATNLTEDQKQFLETSAACEKQMLKIIKDVNLEQVDDSSLELEKADF	975
AT2G18790.1|PACid:19641421	NPLSGMRFANSLLEATDLNEDQKQLLETSVSCEKQISRIVGDMDLESIEDGSFVLKREEF	1000
AT4G16250.1|PACid:19646074	NPLSGLRFTNSLLEDMDLNEDQKQLLETSVSCEKQISKIVGDMDVKSIDDGSFLLERTEF	1004
Cend_1_v1_gn_140071.1	NPLRGISFANSLLEASALSDDQKQLLETSAACQKQMSKIIKDVNKENIQEG*--------	962
OTG38559.1	NPLSGIRFSNSLLEATNLTDDQKQLLETSAACQKQMLKIVKDVDMENIQEGHLELEKHDF	963
Ha1_00045446-RA	NPLSGIRFSNSLLEATNLTDDQKQLLETSAACQKQMLKIVKDVDMENIQEGHLELEKHDF	963
Cend_1_v1_gn_123766.1	NPLSGIRFANSLLEATDLTEDQKQLLETSAACEKQMLKIIKDVDMENIQEGHLEVEKREF	966
Lsat_1_v5_gn_1_41100.1	SPLSGIRFANLLLEATDLSEDQKQLLETSAACEKQMLKIIKDVDMENIQEGHLEVEKREF	969
Lser_1_v1_gn_1_24541.1	SPLSGIRFANLLLEATDLSEDQKQLLETSAACEKQMLKIIKDVDMENIQEGHLEVEKREF	969
Solyc01g059870.2.1|PACid:27301406	SPLNGIRFTNSLLEATNLTEYQKQYLETSAACERQMSKIIRDVDLENIEDGSLTLEKEDF	970
Solyc01g059870.4.1	SPLNGIRFTNSLLEATNLTEYQKQYLETSAACERQMSKIIRDVDLENIEDGSLTLEKEDF	970
Solyc05g053410.2.1|PACid:27298953	NPLNGIRFTNSLLEATELTENQKQFLETSAACERQMSKIIRDIDLDNIEDGSLELEKGEF	966
AT4G18130.1|PACid:19648944	NPLNGIRFAHKLLESSEISASQRQFLETSDACEKQITTIIESTDLKSIEEGKLQLETEEF	943
Solyc02g071260.2.1|PACid:27287368	NPLNGIQFTHKLLEATGVSDNQKQLLETSEACEKQILSVIDNMDFGGIEDGKVQLNMEEF	966
Solyc02g071260.3.1	NPLNGIQFTHKLLEATGVSDNQKQLLETSEACEKQILSVIDNMDFGGIEDGKVQLNMEEF	966
OTF95157.1	NPLNGLRFTHKLLEDSAISDDQKQYLETSGACERQIASIIEIMDVKSIEEGNVELNLDQF	954
Cend_1_v1_gn_7966.1	NPLNGLRFTHKLLENSGVSDDQKH---------------------------NMELSMDQF	930
Lsat_1_v5_gn_7_30980.1	NPLNGLQFTHKLLENSGVSSYQKQYLETSVACERQIASIIDDMDIRSIEEGSMKLNMDPF	958
Lser_1_v1_gn_7_17801.1	NPLNGLQFTHKLLENSGVSSYQKQYLETSVACERQIASIIDDMDIRSIEEGSMKLNMDPF	958
Lsat_1_v5_gn_7_31000.1	NPLNGLRFTHELLENSGLSDDQKQYLETSVACERQIASIIEDLDIESIEEGSMKLNMDQF	945
Lser_1_v1_gn_7_17781.1	NPLNGLRFTHELLENSGLSDDQKQYLETSVACERQIASIIEDLDIESIEEGSMKLNMDQF	957
OTG21603.1	------------------------------------------------------------	237
DCAR_010282	------------------------------------------------------------	221
DCAR_026982	LLGGVIDAVVSQGMLMLREKGLQLICDIPEEIKTLCVYGDQIRIQQVLANFLLHMVRHSP	1035
AT2G18790.1|PACid:19641421	FLGSVINAIVSQAMFLLRDRGLQLIRDIPEEIKSIEVFGDQIRIQQLLAEFLLSIIRYAP	1060
AT4G16250.1|PACid:19646074	FIGNVTNAVVSQVMLVVRERNLQLIRNIPTEVKSMAVYGDQIRLQQVLAEFLLSIVRYAP	1064
Cend_1_v1_gn_140071.1	------------------------------------------------------------	962
OTG38559.1	VLGSVIDAVVSQAMFALRDGGVQLIRDIPEEVKTLTVYGDQTRVQQVLTNFLLNMVRHSP	1023
Ha1_00045446-RA	VLGSVIDAVVSQAMFALRDGGVQLIRDIPEEVKTLTVYGDQTRVQQVLTNFLLNMVRHSP	1023
Cend_1_v1_gn_123766.1	VVGSVIDAVVSQVMLILRDRGVQLIRDIPEEVKTLTVCGDQTRVQQVLTNFLLNMVRHAP	1026
Lsat_1_v5_gn_1_41100.1	VVGSVIDAVVSQVMLILRDRGVQLIRDIPEEVKTLTVCGDQTRVQQVLTNFLLNMVQHSP	1029
Lser_1_v1_gn_1_24541.1	VVGSVIDAVVSQVMLILRDRGVQLIRDIPEEVKTLTVCGDQTRVQQVLTNFLLNMVQHSP	1029
Solyc01g059870.2.1|PACid:27301406	FLGSVIDAVVSQVMLLLREKGVQLIRDIPEEIKTLTVHGDQVRIQQVLADFLLNMVRYAP	1030
Solyc01g059870.4.1	FLGSVIDAVVSQVMLLLREKGVQLIRDIPEEIKTLTVHGDQVRIQQVLADFLLNMVRYAP	1030
Solyc05g053410.2.1|PACid:27298953	FLASVIDAVVSQVMLLLRERGVQLIRDIPDEIKTLRVYGDQVRIQQVFADFLQIMASYAP	1026
AT4G18130.1|PACid:19648944	RLENILDTIISQVMIILRERNSQLRVEVAEEIKTLPLNGDRVKLQLILADLLRNIVNHAP	1003
Solyc02g071260.2.1|PACid:27287368	VLGNVVDAIVSQVMIFLKEKNLQLLHDIPDQIKTLPLYGDQIKLQRVLSDFLLSVVHHAP	1026
Solyc02g071260.3.1	VLGNVVDAIVSQVMIFLKEKNLQLLHDIPDQIKTLPLYGDQIKLQRVLSDFLLSVVHHAP	1026
OTF95157.1	VMENLLDAIVSQVMIVLKEKDIPLVHEIPNHVKMLDLVGDQIKLQIILSDFLISIVNHAP	1014
Cend_1_v1_gn_7966.1	VMENLLDVIVSQVMMVLKEKNIPLVHEIPDQVKTLALVGDQIRLQMVLSDFLLSIVHHAP	990
Lsat_1_v5_gn_7_30980.1	VMENLLDAIVSQVMIVLKEKNIPLVHEIPDQVKKLALLGDQIRLQMVLSDFLLSIVHHAP	1018
Lser_1_v1_gn_7_17801.1	VMENLLDAIVSQVMMVLKEKNIPLVHEIPDQVKKLALLGDQIRLQMVLSDFLLSIVHHAP	1018
Lsat_1_v5_gn_7_31000.1	VMENLLDAIVSQVMMVLKEKNIPLVHEIPDQVKKLALLGDQIRLQMVLSDFLLSIVHHAP	1005
Lser_1_v1_gn_7_17781.1	VMENLLDAIVSQVMMVLKEKNIPLVHEIPVQVKKLALLGDQIRLQMVLSDFLLSIVHHAP	1017
OTG21603.1	------------------------------------------------------------	237
DCAR_010282	------------------------------------------------------------	221
DCAR_026982	SPQGWVEIKLQISLKQISNGVTSMRSEFRIVCPGEGLPSELIQDMFNS--SAWVTQEGLG	1093
AT2G18790.1|PACid:19641421	S-QEWVEIHLSQLSKQMADGFAAIRTEFRMACPGEGLPPELVRDMFHS--SRWTSPEGLG	1117
AT4G16250.1|PACid:19646074	M-EGSVELHLCPTLNQMADGFSAVRLEFRMACAGEGVPPEKVQDMFHS--SRWTSPEGLG	1121
Cend_1_v1_gn_140071.1	------------------------------------------------------------	962
OTG38559.1	SPNGWVEIQVRPTLKQIFDGMSDVHIDFRIVCPGNGLPAELVQDMFHSSGSQWSSEEGLG	1083
Ha1_00045446-RA	SPNGWVEIQVRPTLKQIFDGMSDVHIDFRIVCPGNGLPAELVQDMFHSSGSQWSSEEGLG	1083
Cend_1_v1_gn_123766.1	SPNGWVEIQVRPTLKQV------------------------VQDMFHS--SQWTSEEGLG	1060
Lsat_1_v5_gn_1_41100.1	SPNGWVEIQVRPSLKQVFDGITNAHIEFRMVCPGNGLPAELVQDMFQS--SQWSTEEGLG	1087
Lser_1_v1_gn_1_24541.1	SPNGWVEIQVRPSLKQVFDGITNAHIEFRMVCPGNGLPAELVQDMFQS--SQWSTEEGLG	1087
Solyc01g059870.2.1|PACid:27301406	SPDGWVEIQLRPSMMPISDGATVVHIELRIICPGEGLPPELVQDMFHS--SRWVTQEGLG	1088
Solyc01g059870.4.1	SPDGWVEIQLRPSMMPISDGATVVHIELRIICPGEGLPPELVQDMFHS--SRWVTQEGLG	1088
Solyc05g053410.2.1|PACid:27298953	PREGWVEVHLRPSIKQISDGVTIVHIEFRIVCPGEGLPPELIQDMFHN--SLWVTQQGLG	1084
AT4G18130.1|PACid:19648944	FPNSWVGISISPGQELSRDNGRYIHLQFRMIHPGKGLPSEMLSDMFET-RDGWVTPDGLG	1062
Solyc02g071260.2.1|PACid:27287368	SPDGWVEIKVLPGLKLIQDGNELIHLQLRMTHPGQGLPAALIDDMSGE-RNRWTTQEGIA	1085
Solyc02g071260.3.1	SPDGWVEIKVLPGLKLIQDGNELIHLQLRMTHPGQGLPAALIDDMSGE-RNRWTTQEGIA	1085
OTF95157.1	SPDGWVEIKVSPGLRMIQNGQEFIHLQFRMTHPGPGLPADIIRDMYEE-RKQWGTEEGLA	1073
Cend_1_v1_gn_7966.1	SQNGWVEIKVLPGLRMIQDGHEFIHLQFRYALSLPSSFLLFLA*----------------	1033
Lsat_1_v5_gn_7_30980.1	SQNGWVEIKVSPGLLMIQDGHEFIHLQFRMTHPGPGLPANIIGDMYED-RKQWGTQEGLA	1077
Lser_1_v1_gn_7_17801.1	SQNGWVEIKVSPGLLMIQDGHEFIHLQFRMTHPGPGLPANIIGDMYED-RKQWGTQEGLA	1077
Lsat_1_v5_gn_7_31000.1	SQNGWVEIKVAPGLRMIQDGHEFIHLQFRMTHPGPGLPANIVRDMYED-RKEWGTQEGLA	1064
Lser_1_v1_gn_7_17781.1	SQNGWVEIKVAPGLRMIQDGHEFIHLQFRMTHPGPGLPANIVRDMYED-RKEWGTQEGLA	1076
OTG21603.1	------------------------------------------------------------	237
DCAR_010282	------------------------------------------------------------	221
DCAR_026982	LSMSRKILKLMDGDVQYIREGERCYFHIILELPPPTMQSSSNVMCKSFKQVFTCLQKSKV	1153
AT2G18790.1|PACid:19641421	LSVCRKILKLMNGEVQYIRESERSYFLIILELPVPRKRPLSTASGSGDMMLMMPY*----	1172
AT4G16250.1|PACid:19646074	LSVCRKILKLMNGGVQYIREFERSYFLIVIELPVPLMMMMPSS*----------------	1164
Cend_1_v1_gn_140071.1	------------------------------------------------------------	962
OTG38559.1	LSMCRKILKLMNGDVQYIRESERCYFHIMLELSVPHRT----------------------	1121
Ha1_00045446-RA	LSMCRKILKLMNGDVQYIRESERCYFHIMLELSVPHRT*---------------------	1121
Cend_1_v1_gn_123766.1	LSMCRKILKLMNGEVQYIRESERCYFHIMLELPLPRGT*---------------------	1098
Lsat_1_v5_gn_1_41100.1	LSMCRKILKLMNGEVQYIRESERCYFHIVIELPLPRGT*---------------------	1125
Lser_1_v1_gn_1_24541.1	LSMCRKILKLMNGEVQYIRESERCYFHIVIELPLPRGT*---------------------	1125
Solyc01g059870.2.1|PACid:27301406	LSMCRKMLKLMNGEIQYIRESERCYFMIILDLPMTRKGPKSVG*----------------	1131
Solyc01g059870.4.1	LSMCRKMLKLMNGEIQYIRESERCYFMIILDLPMTRKGPKSVG*----------------	1131
Solyc05g053410.2.1|PACid:27298953	LSMCRRILQLMNGQVQYIRESERCFFLIILQLPMLIQ*----------------------	1121
AT4G18130.1|PACid:19648944	LKLSRKLLEQMNGRVSYVREDERCFFQVDLQVKTMLGVESRGTEG-SSSIK*--------	1112
Solyc02g071260.2.1|PACid:27287368	LNVAQKLLNVMNGHVRYVRGEDKCYFLIDVELQTSKPTQHGPKLEVTQEIEI*-------	1137
Solyc02g071260.3.1	LNVAQKLLNVMNGHVRYVRGEDKCYFLIDVELQTSKPTQHGPKLEVTQEIEI*-------	1137
OTF95157.1	LNLSRKLLHIMKGRVHYVRDDDKCCFIIDIELKTRK------------------------	1109
Cend_1_v1_gn_7966.1	------------------------------------------------------------	1033
Lsat_1_v5_gn_7_30980.1	LNLSRKLLGIMKGLVHYVRDDNKCCFLVEIQLKTRK*-----------------------	1113
Lser_1_v1_gn_7_17801.1	LNLSRKLLGIMKGLVHYVRDDNKCCFLVEIQLKTRK*-----------------------	1113
Lsat_1_v5_gn_7_31000.1	LNLSRKLLGIMKGHVHYVRDDNKCCFLIEIQLKTRK*-----------------------	1100
Lser_1_v1_gn_7_17781.1	LNLSRKLLGIMKGHVHYVRDDNKCCFLIEIQLKTRK*-----------------------	1112
OTG21603.1	----	237
DCAR_010282	----	221
DCAR_026982	STI*	1156
AT2G18790.1|PACid:19641421	----	1172
AT4G16250.1|PACid:19646074	----	1164
Cend_1_v1_gn_140071.1	----	962
OTG38559.1	----	1121
Ha1_00045446-RA	----	1121
Cend_1_v1_gn_123766.1	----	1098
Lsat_1_v5_gn_1_41100.1	----	1125
Lser_1_v1_gn_1_24541.1	----	1125
Solyc01g059870.2.1|PACid:27301406	----	1131
Solyc01g059870.4.1	----	1131
Solyc05g053410.2.1|PACid:27298953	----	1121
AT4G18130.1|PACid:19648944	----	1112
Solyc02g071260.2.1|PACid:27287368	----	1137
Solyc02g071260.3.1	----	1137
OTF95157.1	----	1109
Cend_1_v1_gn_7966.1	----	1033
Lsat_1_v5_gn_7_30980.1	----	1113
Lser_1_v1_gn_7_17801.1	----	1113
Lsat_1_v5_gn_7_31000.1	----	1100
Lser_1_v1_gn_7_17781.1	----	1112

## Sheet: Supplementary Table 4c
GeneID	Ammino Acid Sequence	Position
AT5G15850.1|PACid:19669565	-------------------------------------------------ML---------K	3
AT3G02380.1|PACid:19662951	------------------------------------------------MLKEES-NESG-	10
AT5G15840.1|PACid:19668268	-------------------------------------------------MLKQES-NDIGS	11
OTF98654.1	MTNPPNNPHPLINIHVARQGFSSTSHLYPFFDHKTKPQQHHTHHTLHTMLDHTGTLCL-K	59
Ha14_00019474-RA	-------------------------------------------------MLDHTGTLCL-K	11
Cend_1_v1_gn_119426.1	-------------------------------------------------MLDQSSILGL-K	11
Lsat_1_v5_gn_2_86121.1	-------------------------------------------------MLDQSSILCL-K	11
Lser_1_v1_gn_2_45140.1	-------------------------------------------------MLDQSSILCL-K	11
Solyc02g089520.1.1|PACid:27288939	-------------------------------------------------MLKKENSGGLDG	12
Solyc02g089520.2.1	-------------------------------------------------MLKKENSGGLDG	12
Solyc02g089540.2.1|PACid:27287294	------------------------------------------------MLKKE-------	5
DCAR_007535	------------------------------------------------MFKEEK------	6
DCAR_007537	------------------------------------------------MFKEEK------	6
DCAR_026289	------------------------------------------------------------	0
AT5G15850.1|PACid:19669565	VESNWAQACDTCRSAACTVYCRADSAYLCSSCDAQVHAANRL-ASRHERVRVCQSCERAP	62
AT3G02380.1|PACid:19662951	----TWARACDTCRSAACTVYCEADSAYLCTTCDARVHAANRV-ASRHERVRVCQSCESAP	66
AT5G15840.1|PACid:19668268	GENNRARPCDTCRSNACTVYCHADSAYLCMSCDAQVHSANRV-ASRHKRVRVCESCERAP	70
OTF98654.1	TSTTWARVCDTCRSAPCTIYCRPDAAYLCTACDARIHAANKLQSSQHERVWVCEACEQAP	119
Ha14_00019474-RA	TSTTWARVCDTCRSAPCTIYCRPDAAYLCTACDARIHAANKLQSSQHERVWVCEACEQAP	71
Cend_1_v1_gn_119426.1	SSTTWARVCDTCRSAPCTIYCRPDAAYLCTACDARIHAANKLQSSQHERVWVCEACEQAP	71
Lsat_1_v5_gn_2_86121.1	SSTTWARVCDTCRSAPCTIYCRPDAAYLCTACDARIHAPNKLQSSQHERVWVCEACEQAP	71
Lser_1_v1_gn_2_45140.1	SSTTWARVCDTCRSAPCTIYCRPDAAYLCTACDARIHAPNKLQSSQHERVWVCEACEQAP	71
Solyc02g089520.1.1|PACid:27288939	SSNYWARVCDSCRSVTCTIYCQADSAYLCADCDARIHAASLV-TSRHKRVWVCEACERAP	71
Solyc02g089520.2.1	SSNYWARVCDSCRSVTCTIYCQADSAYLCADCDARIHAASLV-TSRHKRVWVCEACERAP	71
Solyc02g089540.2.1|PACid:27287294	NSNNWARVCDSCHSATCTVYCRADSAYLCAGCDARIHTASLM-ASRHERVWVCEACERAP	64
DCAR_007535	NGSTWARICDTCRSAPCTLYCRADLAYLCTACDARIHGPTGL-ASQHERVWICEACERAP	65
DCAR_007537	NGSTWARICDTCRSAPCTLYCRADLAYLCTACDARIHGPTGL-ASQHERVWICEACERAP	65
DCAR_026289	----------------------------MFKEEQISIHAANEA-ALQNDRVWICEACERAP	32
	: : :* . : ::.** :*::** **
AT5G15850.1|PACid:19669565	AAFFCKADAASLCTTCDSEIHSANPLARRHQRVPILPISEYSYSSTAT-NHSCETT----	117
AT3G02380.1|PACid:19662951	AAFLCKADAASLCTACDAEIHSANPLARRHQRVPILPLSANSCSSMAPSET---------	117
AT5G15840.1|PACid:19668268	AAFLCEADDASLCTACDSEVHSANPLARRHQRVPILPISGNSFSSMTTTHHQSEKT----	126
OTF98654.1	AAFICKADAASLCTTCDADIHSANPLARRHHRVPVMPIPGALYGPQGAGPDPRAVMGLGV	179
Ha14_00019474-RA	AAFICKADAASLCTTCDADIHSANPLARRHHRVPVMPIPGALYGPQGAGPDPRAVMGLGV	131
Cend_1_v1_gn_119426.1	AAFICKADAASLCTTCDADIHSANPLARRHHRVPVMPIPGALYGPQAAD--PRTVMG--L	127
Lsat_1_v5_gn_2_86121.1	AAFICKADAASLCTTCDADIHSANPLARRHHRVPVMPIPSALYGPQAAD--PRTVMG--L	127
Lser_1_v1_gn_2_45140.1	AAFICKADAASLCTTCDADIHSANPLARRHHRVPVMPIPSALYGPQAAD--PRTVMG--L	127
Solyc02g089520.1.1|PACid:27288939	AAFLCKADAASLCASCDADIHSANPLAHRHHRIPIITIPGTLYGPPAVETVGGDSMMISG	131
Solyc02g089520.2.1	AAFLCKADAASLCASCDADIHSANPLAHRHHRIPIITIPGTLYGPPAVETVGGDSMMISG	131
Solyc02g089540.2.1|PACid:27287294	AAFLCKADAASLCASCDADIHSANPLARRHHRVPIMPIPGTIYGPPAVHTITGGSMMIGG	124
DCAR_007535	AAFICKADAASLCTTCDADIHSANPLASRHHRVPVAPIPGCVYGPQTAKG---AILGLG-	121
DCAR_007537	AAFICKADAASLCTTCDADIHSANPLASRHHRVPVAPIPGCVYGPQTAKG---AILGLG-	121
DCAR_026289	AAFICKADAASLCANCDAEIHSANPLASRHQRVPVAPIPCSVYGPQAAKG---SVLGLG-	88
	***:*:** ****: **:::******* **:*:*: : .
AT5G15850.1|PACid:19669565	-----VTDPENRLVLGQEE-------EDEDEAEAASWLLPNSGKNSG-----------N-N	154
AT3G02380.1|PACid:19662951	-------------------D----ADNDEDDREVASWLLPNPGKNIG-----------NQN	144
AT5G15840.1|PACid:19668268	-----MTDPEKRLVVDQEEG----EEGDKDAKEVASWLFPNSDKNNN-----------NQN	167
OTF98654.1	G---VDSQSGFLSNDGGGD-------EEDESEAASWLLFDGPVVVNK-NSQSQSGGGGKD	228
Ha14_00019474-RA	G---VDSQSGFLSNDGGGD-------EEDESEAASWLLFDGPVVVNK-NSQSQSGGGGKD	180
Cend_1_v1_gn_119426.1	G---VESQSGFLSHDGTED----AIDDEDEDEAASWLLFDG-PPPK--NSQ---SQNGKD	174
Lsat_1_v5_gn_2_86121.1	G---VESQSGFLSHDGE-D----TIDDEDEDEAASWLLFDGLPPPK--NSQ---NQNGKD	174
Lser_1_v1_gn_2_45140.1	G---VESQSGFLSHDGE-D----TIDDEDEDEAASWLLFDGLPPPK--NSQ---NQNGKD	174
Solyc02g089520.1.1|PACid:27288939	STGEGTEDDGFLSLTQDADDTIIDEEDEDEDEAASWLLLNHPVKNNNKNNVNNNNNQTNN	191
Solyc02g089520.2.1	STGEGTEDDGFLSLTQDADDTIIDEEDEDEDEAASWLLLNHPVKNNNKNNVNNNNNQTNN	191
Solyc02g089540.2.1|PACid:27287294	TTGEGTEDDGFLSLNQDADDTTIDEED--EDEAASWLLLNPPVKNNNK---------NNN	173
DCAR_007535	-----TQLDNGYLTPET--DE--VIADDDDESEAASWLLIHPAKDNP----------QQMT	163
DCAR_007537	-----TQLDNGYLTPET--DE--VIADDDDESEAASWLLIHPAKDNP----------QQMT	163
DCAR_026289	-----GDD------------------TDDEESEAVSWL-INPGKNNS----------EQLT	115
	: *..*** .
AT5G15850.1|PACid:19669565	NGFSIG------DEFLNLVDYSSS-DKQ--FT---------------DQSNQYQLDCNVP	190
AT3G02380.1|PACid:19662951	NGFLFG------VEYLDLVDYSSSMDNQ--FE---------------DNQYT------HY	175
AT5G15840.1|PACid:19668268	NGLLFS------DEYLNLVDYNSSMDYK--FT---------------GEYSQHQQNCSVP	204
OTF98654.1	SGFLFSGEGGEEDEYLEFMEFGSDVQAQCYAN-----KVNDQKM----------------	267
Ha14_00019474-RA	SGFLFSGEGGEEDEYLEFMEFGSDVQAQCYAN-----KVNDQKM----------------	219
Cend_1_v1_gn_119426.1	NQFLFNGEGGD-DEYLEFMEFGDDQQ-QCYK-------VTEKMY----------------	209
Lsat_1_v5_gn_2_86121.1	NGYLFSGEGGD-DEYLEFMEFGEDQQ-QCYK-------VTEKMY----------------	209
Lser_1_v1_gn_2_45140.1	NGYLFSGEGGD-DEYLEFMEFGEDQQ-QCYK-------VTEKMY----------------	209
Solyc02g089520.1.1|PACid:27288939	YDMLFGGEV--VDDYLDLAEYGGDSQFNDQYN-----------------VNQQQQQYFVP	232
Solyc02g089520.2.1	YDMLFGGEV--VDDYLDLAEYGGDSQFNDQYN-----------------VNQQQQQYFVP	232
Solyc02g089540.2.1|PACid:27287294	YGMLFGGEV--VDDYLDLAEYGGDSQFNDQYS-----------------VNQQQQHYSVP	214
DCAR_007535	NGLLFGGEA--VDEYLDFVDFNSCQD--NQFTAQQQYDVPQKAYGE---QYNEQQKYYVP	216
DCAR_007537	NGLLFGGEA--VDEYLDFVDFNSCQD--NQFTAQQQYDVPQKAYGE---QYNEQQKYYVP	216
DCAR_026289	NGLFFGGEA--VDEYLDFVDFSSCQDNDNQYTGGQQYDVPQKSYGDQSEQYNDQQNYFVP	173
	:. ::*:: ::. :
AT5G15850.1|PACid:19669565	QRSYGEDGVVPLQIEVSKGMY----------QEQQNFQLSINCGSWGALRS-SNG---SL	236
AT3G02380.1|PACid:19662951	QRSFGGDGVVPLQVEESTSHL---------QQSQQNFQLGINYGFSSGAHYNNNSL-KDL	225
AT5G15840.1|PACid:19668268	QTSYGGDRVVPLKLEESRGHQ---------CHNQQNFQFNIKYGSS-GTHYNDNG---SI	251
OTF98654.1	--SYADADSVVPVQKNH--------------EFQNHKFQLGVDYEGAAAGATGGYGYP-QL	311
Ha14_00019474-RA	--SYADADSVVPVQKNH--------------EFQNHKFQLGVDYEGAAAGATGGYGYP-QL	263
Cend_1_v1_gn_119426.1	--GGGNADSVVPVQKNHHQ----F----QHQEFQNQKFQLGMQYETS---NGGGYGYP-AL	256
Lsat_1_v5_gn_2_86121.1	--GGGNADSVVPVQKNHH-----------HQEFQSQKFQLGMEYETS---NGGGYGYP-AL	253
Lser_1_v1_gn_2_45140.1	--GGGNADSVVPVQKNHH-----------HQEFQSQKFQLGMEYETS---NGGGYGYP-AL	253
Solyc02g089520.1.1|PACid:27288939	QMSYGGDSVVPVQDGQGKPLIFYQQQQQQQQSHHQNFQLGMEYDNSN----TRLGYPASM	288
Solyc02g089520.2.1	QMSYGGDSVVPVQDGQGKPLIFYQQQQQQQQSHHQNFQLGMEYDNSN----TRLGYPASM	288
Solyc02g089540.2.1|PACid:27287294	QKSYVEDSVVPVQNGQRKSLILYQTPQ-QQQSHHLNFQLGMEYDNSN----TGYGYPASL	269
DCAR_007535	QKSYAGDSVVPVQNQQMKTHQ-FQPPQQAQPKQNQNFQLDVEYETSN----PGYCYPTSL	271
DCAR_007537	QKSYAGDSVVPVQNQQMKTHQ-FQPPQQAQPKQNQNFQLDVEYETSN----PGYCYPTSL	271
DCAR_026289	RKSYAGDSVVPVQNGQVKIHQ-FQP----QPKQNQTFQLDLEYETSN----TGYGYPPSL	224
	* ***:: .**:.:. :
AT5G15850.1|PACid:19669565	SHMVNVSSMDLGVVPESTTSDATVSNPRSPKAVTDQPPYPPAQM-----LSPRDREARVL	291
AT3G02380.1|PACid:19662951	NHSASVSSMDISVVPESTASDITVQHPRTTKETIDQLSGPPTQV--VQQLTPMEREARVL	283
AT5G15840.1|PACid:19668268	NHNAYISSMETGVVPESTACVTTASHPRTPKGTVEQQPDPASQMITVTQLSPMDREARVL	311
OTF98654.1	THSVSMSSMEVGVVPDSTITEASFSHPRPSKGTIDLFSNPPVQVA--TQLTPMDREARVL	369
Ha14_00019474-RA	THSVSMSSMEVGVVPDSTITEASFSHPRPSKGTIDLFSNPPVQVA--TQLTPMDREARVL	321
Cend_1_v1_gn_119426.1	THSVSMSSLEVGVVPDSTRIEGSISHPRPSKGTIDLFSNPPVQIQ-PTQLTPMDREARVL	315
Lsat_1_v5_gn_2_86121.1	THSVSMSSLEVGVVPDSSRTEASISHSRPSKGTIDLFSNSPVQVL-PTQLTPMDREARVL	312
Lser_1_v1_gn_2_45140.1	THSVSMSSLEVGVVPDSSRTEASISHSRPSKGTIDLFSNPPVQVL-PTQLTPMDREARVL	312
Solyc02g089520.1.1|PACid:27288939	SHSVSVVSMDVSVVPESALCETSNSQPRPQKGTIELFSGHPIQI--P-LLTPMDREARVL	345
Solyc02g089520.2.1	SHSVSVVSMDVSVVPESALCETSNSQPRPQKGTIELFSGHPIQI--P-LLTPMDREARVL	345
Solyc02g089540.2.1|PACid:27287294	SHSVSISSMDVSVVPESAQSETSNSHPRPPKGTIDLFSGPPIQI--PPQLTPMDREARVL	327
DCAR_007535	SHSVSVSSMDVGVVPESTMMDISATHPRPSKGTIDLFSSQPVQM--PTPLTPLDREARVL	329
DCAR_007537	SHSVSVSSMDVGVVPESTMMDISATHPRPSKGTIDLFSSQPVQM--PTPLTPLDREARVL	329
DCAR_026289	SHSVSVSSMDVGVVPESTMLDVSIPHSRLSAGTNDIYSTPPIQT--PTQLSPMDREARVL	282
	.* . : *:: .***:*: : : * . : * *:* :******
AT5G15850.1|PACid:19669565	RYREKKKMRKFEKTIRYASRKAYAEKRPRIKGRFAKKKDVDEEANQAFSTMITFDTGYGI	351
AT3G02380.1|PACid:19662951	RYREKKKTRKFDKTIRYASRKAYAEIRPRIKGRFAKRIETEAEAEEIFSTSLMSETGYGI	343
AT5G15840.1|PACid:19668268	RYREKRKTRKFEKTIRYASRKAYAEIRPRVNGRFAKREIEA--EEQGFNTMLMYNTGYGI	369
OTF98654.1	RYREKKKTRKFEKTIRYASRKAYAETRPRIKGRFAKRTNADVDVDQMFPTNHMLEGGYGI	429
Ha14_00019474-RA	RYREKKKTRKFEKTIRYASRKAYAETRPRIKGRFAKRTNADVDVDQMFPTNHMLEGGYGI	381
Cend_1_v1_gn_119426.1	RYREKKKTRKFEKTIRYASRKAYAETRPRIKGRFAKRNNADDDVDQMFPTNHMVEGAYGI	375
Lsat_1_v5_gn_2_86121.1	RYREKKKTRKFEKTIRYASRKAYAETRPRIKGRFAKRNNGEEDVDQMFLTNHMVEGGYGI	372
Lser_1_v1_gn_2_45140.1	RYREKKKTRKFEKTIRYASRKAYAETRPRIKGRFAKRNNGEEDVDQMFLTNHMVEGGYGI	372
Solyc02g089520.1.1|PACid:27288939	RYREKKKNRKFEKTIRYASRKAYAETRPRIKGRFAKRTDVEAEVDQMFSTQLMTDSSYRI	405
Solyc02g089520.2.1	RYREKKKNRKFEKTIRYASRKAYAETRPRIKGRFAKRTDVEAEVDQMFSTQLMTDSSYRI	405
Solyc02g089540.2.1|PACid:27287294	RYREKKKNRKFEKTIRYASRKAYAETRPRIKGRFAKRTDVEAEVDQMFSTQLMTDSNYGI	387
DCAR_007535	RYREKKKTRKFEKTIRYASRKAYAETRPRIKGRFAKRADADTEVDQMFSSTLMAETGYGI	389
DCAR_007537	RYREKKKTRKFEKTIRYASRKAYAETRPRIKGRFAKRADADTEVDQMFSSTLMAETGYGI	389
DCAR_026289	RYKEKKKNRKFVKTIRYASRKAYAETRPRIKGRFAKRTDTEVEVDQMFSSNFIAATGYGI	342
	**:**:* *** ************* ***::*****: :: * : * *
AT5G15850.1|PACid:19669565	VPSF*	355
AT3G02380.1|PACid:19662951	VPSF*	347
AT5G15840.1|PACid:19668268	VPSF*	373
OTF98654.1	VPSF-	433
Ha14_00019474-RA	VPSF*	385
Cend_1_v1_gn_119426.1	VPSF*	379
Lsat_1_v5_gn_2_86121.1	VPSF*	376
Lser_1_v1_gn_2_45140.1	VPSF*	376
Solyc02g089520.1.1|PACid:27288939	VPSF*	409
Solyc02g089520.2.1	VPSF*	409
Solyc02g089540.2.1|PACid:27287294	VPSF*	391
DCAR_007535	VPSF*	393
DCAR_007537	VPSF*	393
DCAR_026289	VPSY*	346
	***:
